# Supplementary material for: Response of Sunflower (Helianthus annuus L.) Leaf Surface Defenses to Exogenous Methyl Jasmonate
Source: PLoS One. 2012 May 18;7(5):e37191. doi: 10.1371/journal.pone.0037191 (PMC3356381; doi:10.1371/journal.pone.0037191)
Supplement: Data S1 — FastA-formatted reference sequence for H. annuus methyl jasmonate responsive transcripts listed in Table S1. (TXT) [file pone.0037191.s003.txt]

>BigSet015978|Contig28109|consensus|ann
CCGCGCAGGTTTTGCAACTACCAACGAATCTTTGCATCCAAGTTTCCATAAAACTACAAGAGAATTCAAACAGAAATAAC
CAACTTAGATGGTACTTTTACTCACTCAAAGAAACAATAATCATATATTAATAATTAAATTGCTGATCAACAAATTAAAA
CGAAATTTCCATAAGCAAATCCAAATTAACAATCGACGTCCTCTCAAGAAGTGTTCGTCGATTAATCCATCAACTAATTA
CCTCGCCTGAGTAGGGACCTTGTTAATTTAGGTAGGGCAAGTATAACCAGGAGGAGGGGTCTTGCCACAAGTAACAAGCA
GCTCAAGAGCGAGCGGCACATAAATTTTGAGGTTCAAAAGCTTAACCTTTAGAGTTGTGCACAAGCAAACTGCAGCCTCT
AGCTCTGCTAATCCGGCTATGATCGGGCAGCATTGGTTGACCACAGGGTCACCCAAATTTATGTGGACTAATCCGTTTAG
AAGATCCACACATGCTCCCAGTTTTAGAGTGTCAAGTGGGCAAGTGGCCGAGGACGTAGGAGTAACCTTTGGTGATGGGC
AGGGTTTTTCTGTGGGTGGTGTGACAACTGGTGGAGGAATGACAGGTGGCAAAGGGAGTGGTGGAAGATCGATTGGTGGT
TTCACTGGTGGAAGAGGAAGTGGTGGAAGATCCACTGGTGGTTTAATTGGCGGTATAGGGAGTGGTGGAAGATCGACTGG
TGGTTTCACCGGTGGTAGATCAGGGAGTGGTGGAAGATCAACCGGTGGTTTCACTGGTGGTATAGGGAGTGGTGGAAGAT
CGACTGGTTTTTCCACTGGTGGTAGAGGGATTGGGGGAAGATCCGACTGGTGGTTTCACTGGTGGTAGAGGGAGTGGNGG
NNGAANGANCGGNAGANNTTACGTTGGAGGGTTGGAGACGGGTGTCTTTACTACCGGTGGTTTTTTGGTGGTGTTTTCGG
GTGCCGCAATCAAGACAGGACTTGCTGAAG
>BigSet000260|Contig50811|consensus|ann
GATCCACCAAAGATGGATTCCGCCAAGAAGCTTACGGCTCTTTTCTTTATCTCATTGTTCTTGGTTTCTTCAGCAAGTCC
TGTTCTTGATTGCGGCCACCCGAAAACACCAACCAAAAAACCACCGGTAGTAAAGACACCCGTCTCCAACCCTCCAAACG
TAAAATTACCGGTCCCTCTCCCACCACTCCCTATACCACCAGTGAAACCACCTGTCGATCTTCCACCACTCCCTATACCA
CCAGTGAAACCACCTGTCGATCTTCCACCACTGCCTATACCACCAGTGAAACCACCAGTCGATCTTCCACCACTCCCTAA
TCTACCACCAGTGAAACCACCAGTCGATCTTCCACCACTCCCTATACCACCAGTGAAACCACCAGTTGATCTCCCCCCAC
TCCCTCTACCACCAGTGAAACCACCAGTCGATCTTCCCCCNAATCCCTCTACCACCAGNNNTCNNANNANCCACAGAAAA
ACCCTGCCCATCACCAAAGGTTACTCCTACGTCCTCGGCCACTTGCCCACTTGACACTCTAAAACTGGGAGCATGTGTGG
ATCTTCTAAACGGATTAGTCCACATAAATTTGGGTAGATCGGAAGAGC
>BigSet014873|Contig25328|consensus|ann
TTTAAATGGTGCTACAATGTGTCATAAAATTATTGAAGTTACAATCTATAATCTCCAAACAAATTGCATAGAAAACTACC
ACTTGAAATCACTGTGAAAAGCAATAACAAATACAAATAATATATCATTTCAAAATAGATGCAAGGTGCAGAAATTTGAC
AATCACACATTAGCAGCAGCATCCAAGGCCATGATGGTGCTAAGATTCATCGGCGACATGTATTCGGTTGAGCCCGATAA
AATTTGTTGCACAATGATCCTGTTTGCTCTCTCCGATGGATGGAAAGCATCCCAAAACGCGTAGATGTCTCTATTGGGAC
ACACGTTTGACAACGCTGTGCATAGCCCGATTCCATTATATGGTCCTTGTCCACAACACGCGATCTTTGATGTAACAAAT
CCATATCTTCCAGGGTTGTTTATGAAATCGATGTTTGTTTGTCGAATATTGGCACCGATAAACACAGTGCTACCGATCTC
ACTATTTAGACTGTTAATCATATCTTGGAGTTGTGGGTTGAACAAACTTGCTGCTCTTTGCAATTCGGGTGCACAGTTAC
CGTCTCGGCTACGTTGGGCTAGTTCAGCTGGCACGCATCCCAATGGTCCCGTTCCGGTGACCAAAACCCTTGTTAATCCC
AATTCATAAAGCCTCGCTAAAACTTTGCGGTATTCGGAGATGACGTAGACAACATAATCTGGAAGAGCAAACTGTCTAGA
TCTTGCTGAGAATGGGACTAGATAGTAGTTGTTTACAAAATCATTGCCTCCCAATGTGATAAGACACAAAGCTTGATTCA
CAAGCCTTTGAGTCTCCTCAGGGCCAATTATGTCACTCACCCTTTGTTGATACTGTTCAAAGTATTGCATTTGCTGTGTG
ATCCTTATTATGTTAGCAAACTGAACTCCTGTGTCATTAAGTACCCCAACACCAGCAGAAGCAAAATTGGCACCAACAAG
TAACCTTTCACCTGTAAGATATGGACTCAAGTATGGCAAAGTGGCTTCTTCACCAATGGCTTGACTGATAAGGTCAGGAA
TATTAAATCCATTGGAGAACCGGCCTGTAGCACGATGAGTGGGATAATCAATCCCATAAGGAGGTGCATCGGCTCGTGCA
GAGGTTGCCAAGAAGTTGTTGTTGCCATTATCGACTAACGAGTCACCAAACACAAAGAAAGCTCTAGCCTCAGCTTCAAG
TACAACAAAACTACTTAAAACTGCAATTATTGTCAAACACAATAATATGGCTAGTGATGATTTTGGGCTAGCCATTATGG
TATAACTATAAGTAGCTATGTAAAAACACACACAGAGAAAGCTAGGTGTGTTTGTGACNCNAGNANGGGGATTGAGGTCT
ATATATATGCAATTCTGGAAGACAAAACTGTGGTCAGTC
>BigSet008007|Contig5900|consensus|ann
ACGTTCGGGGTTGCGACAACCATTACTCCAAACATCTTGAAAATGATTCACATTCTCTTGATTGTTAGCTCTCTCTTCAC
CTTCTCCGCCCATGCTGCCGTCCAAGACTTCTGTGTCGCGGACCTGAAAGGTCCAGACACCCCAGCGGGCTACACCTGCA
AGCCTGCTGCCAAAGTCACTACTGCTGACTTTGTGTCAACCCTAGGGGCTTCTGGAAACACTTCCAACATCATCAAAGCG
GCCGTCACTCCAGCGTTCGCTGAGCAATTTCCTGGTGTGAATGGGCTCGGTATCTCCATTGCCCGGTTGGACTTAGCCGC
TGGTGGTGTGGTTCCAATGCACACTCATCCGGGTGCCTCTGAGCTCTTGCTTGTGACACAAGGGTTTATTACCGCTGGTT
TTGTCTCCTCGGCTAACAAGGTTTATGTCAAGACCTTGAAGAAGGGTGACATTATGTTGTTCCCACAAGGGTTGTTGCAT
TTTCAAGTGAATGCTGGTGGTTTTACATCGGTCGCATTTGCTAGCTTCAGTAGCGCGACACCTGGCCTACAGATTCTTGA
TTTCGCGTTGTTTGCTAACGATTTGCCATCGAAATTGGTGGAGGCAACTACTTTCCTTGATGATGCTACTGTGAAGGCGC
TCAAGGCTGTTCTTGGTGGAACTGGCTAAACTTGTTGATTGCATTTCATTTGCTCATCATTCTTTGTGTTGGTTATCTAG
TTTTTTTTTTTTTTTGTATTGTTTATCATGTCGTCATTAACATTATTCATGATTAATGACATTCTATGTTTGTTTGAACT
TGAGGACTTTTAGTGTTCACAAGTTAATTTGATGTATTGCTATCATTTTAATTACTGAAGTAGATTGTTTATCAAACAAG
TGTATATGTTTAATTTATGGTTTCTTTAAAAAACCTGCGCGG
>BigSet011348|Contig1968|consensus|ann
TAACGTCTAGTAGTTTTTGTTTTTTCTTTTNTTTTTTTNNAGTTCATGAAACTATTATTAATTTAAAATAAAGGTCTAGT
TAAGATAACACATTTAGTAATCCTTGAAAATATTGGACACACAACACCAAACTCAAAATCAACAATAAAAATAAAATCTT
AGACAACCAATTCTATGAAATGCAATAGATGAATGGTATAGAAGCATGAATTCATTAAGAAATCAATGGTGACGTCAAAC
ATTTTCCATAGCATCCAAAGCCATAATGGTGCTGAGGTTCATGGGTGAAATGTAGTCCGTAGAGCCCGTCATAATTTGCT
GCACGATGATGCGGTTTGCTTTCTCTGACGGATGGAAAGGATCCCAAAATGCGTATATATCTCTGTTAGGACACAAATTC
GACCTTGGTGTGCATAGTCCAATTCCATTGTATGGTCCTTGCCCACAACATGCTACCTTTGCCGTAACAAATCCATATCT
TTCTGGGTCCGAAATGAAGTCGATGCTTGACTGACGAATATTGACACCAATAAATACATGACTCCCGATTTCTTGGTTGA
GACTGTCTAGCATGTTTTGGAGTTGAGGGTTAAACAATCCCGCTGCTCTTTGCAACTGCTCGGAGCATTCACCGTTCCTG
CTGTGCTGTGCTAGTTCTGCAGGCACGCAACCTAACGGGCCAGTTCCCGTGACCAAAACCCTACGTAATCCCAATTCGTA
TAGCCTCATTAAAATTTTGCGGTACTCAGAGACAATGTAGGGGACATAATCGGATAGAGCAAACTGTCTAGATCTTGCAG
AGAAAGGGACCAAATAGTAGTTGTTTACAAAATCATTGCCTCCAAGTGTCATGAGGGTTAAAGATTGGCTTATAAGCCTT
TCAGTCTCTTGCTGGCCAATTATCTCACTCACCCTTTGTTTATATTGCTCCAAGTATGCCAGCTGCTGTGGCATCCTTAT
GATGTTTACAAATTGGACCCCTGTATCATTGAGTATTCCAACTCCAGCTGAAGCAAAGTTTGCTCCAACCAGTAACTTTT
GACCTGTGAGCATTGGACTCAAGTACGGCAATGTTGCTTCTGCGCCTATAGCTTGACTGATAAGGTCTGGGATGTTATAT
CCGTTGGAGAAACGGCCAGTGGGGCGTCGAGTGGGATAATCTACTCCATATGGCACATTGTCGGCACGGGCAGTTGTAGC
CAAGTAGTTGTTGTTGCCATTGTCGACCAGTGAGTCCCCAAACACGAAGAATGCTCGAGCATCCGCTTTGAGAGCAACGT
TACTCAATATTGCCAGTAATGAGAACCAGAACATACAAAGTGATCTTGAGGTTGCCATTTTAGTGCAAATGTAGATAGAA
TACACAGGCTATGGATCCTGTGTGATGGTGCTGCAAGCAAGAAGGCAAT
>BigSet005532|Contig9813|consensus|ann
AGAACTGAAGCCTCTCTCCGACATTGACGATCAAGAAGGCCTTAGGTTTCATATTCCAGTTATTCATATTTACCAAAGCA
ATCCAAAAATGGGAAATAAGAATCCGGCGAGTGTGAGTCAGGGACGCGTTGGCTAAGGCGTTGGTGTTTTACTATCCGTT
CGCGGGCAGGCTAAAGGAAGGTCCAGGGAGGAAGCTTATGGTGGATTGCTCGGGCCAGGGTGCGTTGTTTATCGAGGCGG
AGGCAGATGTTACGCTGAAGCAGTTTGGGCTGGAGCTTCAGCCGCCGTTCCCGTGTAGGGAAGAGCTTCTTTATGATGTT
CCTGGCTCCAGTGGCATCCTTGATTCACCATTGTTGTTGATTCAGGTGACACGACTCTTATGTGGAGCTTTCATCCTCGC
TGTACGATTTAGTCATACGATGTGCGATGCGTTCGGATATGTACAATTTCTCACAGCATTGAGTGAAATGGCAAAAGGCG
CATCCACACCATCGACATTGCCTATTTGGCAAAGAGAGTTGCTTTGTGCAAGAGACCCGCCGCGCGTGACATGCATTCAT
CACGAGTATGACGAAGTGGCAGACACCGATGGTATAACCATCCCGTTGGAAAACATGGAAACTAGGTCATTTTTCTTTGG
ACCAACTGAGATTTCCGCCATTCGTAGGTTTGTTCCAACACACCTGAAACGTTGTACCACATTTGAGGTCCTAACAGCTT
GTCTTTGGCGTTGTCGTACAATCGCACTCCAACCAAACCCTGATGATGAAATGCGCATGATGACCATTGTCAACGCACGT
TTAAAGTTCAACCCTCGGATCCCCGTAGGATACTATGGAAATGTTTTCGCCTACCCGGCTGCCATGTCCAAAGCTCGAGA
CCTATGTAACAAACCGCTAGGACACGCTTTGGAGCTTGTGATGAAAGCCAAATCTGAAGTCACCGAAGAGTACCTGAAAT
CCGTCGCAGATCTGATGGTAATCAAAGGACGACCCAACTTCACAACTGTTGGAAGCTATATCGTGTCAGACGTGACACGT
TCTGGATTACTTGAAATTGATTTCGGGTGGGGAAACGCGGTCTATGCCGGGCCTGATTACCATGTTGCTGGTTTCTATAC
ACGTCGTATAAATCATAAGGGTGAGTCTGGAATCGTGGTACCCATATGGTTGCCGTGTGTTGCTATGAAGAGATTCGCCA
AAGAGCTAGATATAATGTTGGCGCGAGACGATAACGATGATCATGTTAACCAGGAACACGTACTCGCTCATTCCAAACTA
TAGTTTCCTTGTTATGACTCGATATTTGATCATGGCATCATGCAATATGCTTTTTAGACGTGTTTTTGTTAATGGAACTG
TTAGAAGTTTATATGTATGGACTAAATAATTGTAAGATGTGGTGTATTGTATTGTATGGTCTTATTTCTAAATAATCATT
CAACCTAGT
>BigSet008884|Contig37785|consensus|ann
CCGCGCAGGTGGCGTTGTTAACCATATTTGTTACGTGAATAAAATGTTACTTTCTGTGCGAATTTGAAACATTGTTACGT
GAATAAAAACGTTTTCTTTTTTAGTTTAGGCCGGGTCAATAGCCAACCCGTAGATTATTTATTATAACCAAATATAATGT
ATTACACGCATACACCATACTACCATAGCTAATGACAAACATCCTTACAAGAGCAACACTATCACTATAGGTTGAAACAT
AATCTTGTTCACAAACTAAGCAACAATACACTCTTGAAAGACAAATAAGCTTAGATATATCATGTTTACTACAACCATTT
TCAAGGAAGTGGACCGTCACCTCCGGCACCACCAATACCTCCAAAAGTCCCTACACCACCACCAGCACCCGCACCTCCAA
TTCCATTATCGTTACCAATGCCAACTCCTAGACCAGCTCCTACGCCAACTCCAATGCCACCCCCACCAACAGGTTGTGCG
TTGTTGCCAAGCCCTGCAAAGCCACCTAGTCCACCAAAAGCAAACATATTCTTTTGGTCAGTGAGACCAACAACCCCTTT
GTTGGTCTCACTGGGAACGTCTCTAGCAGTAGTAGTTTGTGCTACTACTGCTAGAACAACAACAACTAGTAACAAGAAAC
ACAATTTTGCCATATCTCTTTTAGGCTTTATTTTGTATCTACTTGGCTACAAATTTATGTGTTGATGTC
>BigSet010982|Contig22320|consensus|ann
ATCATACCAAGTTTGAATACTCTTAGAAGCATTAGGACCACCAAAAATGAAAAACATTCAAGTGTTTTAGGAAAGGAGAG
GACCACGACCAACCACTAAGTCCGATGGCTCGGTTGTTTCATGAACCTGGTTCTAATGTCTATATCATTGGCATCATGGG
CGTAAAAACAAAAATTACGCCCGGATGTTTTCAAAGAAAATTTAGTTCATACTTTTTTAAAAAATTACGCCGCTTTTCAA
GCTTGCAGGTAATGGACAAGGAAAACGGGAGCATGAAATGGATTCCAACACATGTAAACATAGATGACCACGTAATAATA
CCAGCACTTAATCCTAAAATCGAATCACCTGATAAGTTTGTCGAAGATTACATCTCCAACCTTAGTAGATCACATATTGA
AAACACGAAACCCTTGTGGGATCTCCATATCCTAAATATTAAGACATCAGAAGCTGAAGGCACGTGTGTCTTCCGTTTCC
ATCACTCCCTTGGTGATGGAATGTCCTTGATGAATCTCTTACTTGCTTGTACACGTAAAGTCTCCGATCCGGAGGCTCTA
CCGACCCTTCCAGGGAATAATAACAAGTCGGGTGTGGCTAAAGTTGCTAGCATTTGGTCAAGACTTGGTGTCCTTTGGAA
CTCTTTTGTTGCTCTTTTGATGTTTGTGTTGACTGCACTGTTCCTACAAGACACAAAGACACCAATGAAAGGCTCAAAAG
GTGTGGAACATAGGGCTAGAAGATTCATTGTTAGAAGTGTAAGCCTTGATGATATTAAGTTGGTTAAAAGAGCAATGAAT
GTGACGTTGAACGATGTAGTACTTGGAGTCACACAAGCTGGATTCTATCGCTACCTACGTGGGAGATATAGTGAAACAGA
TGATAAAAGAGCTGATATTCCCGATAATATGCGCTTTCGTGCAACCTTTTTCTTCAACCTTCGAGCCGCTACAAGGATCA
ATGATTACACTGATACAGATGCATTTGGGACATGGGGAAACAAGATAGGCTATTCATTACTTCCATTCGACATCCAATTC
AAAAAAGATCCATTAGATTACGTTCGAGATGCGAATTCCATAGTAAAACAGAAGAAGGCTTCTTTGGAGCCTTTGTTCAC
TTACTTCTTTACTAAGTTATTCATAATGTTGTTTGGCATAAAGGCTGCAGGTAAATTGAATCACAAAGTTTTCTACAACA
CAACACTATGGTTCTCTAATGTCCCTGGACCACAAGAAAAAATCACTTTTTTTGGACATGAAGTAGCATACATTGCTCCC
AGTTGTTATGGCCAACCAAATGCACTCATGATTCATGTGGTGAGTTACACGGACAAAGTAATCTTTGTCATATCAGCTGA
TGAAGAAACCATACCGGACCCTCACAAGCTTTGCGATGATCTTGAAGAATCCCTTCGCGACATCAAAGCGTCTGCTCACT
CGCAAATGGTTAAATAAATAAGTAGCGTCTTATCTATGGATGCATATGTGTGTATTAGTGTGTCATACATGAAATAAACA
TTGATCCATGATCAATATACTTGTAATCTTAAGTTATGTGAGAACCCTCGTTATAGATATCTACATTTGCTTGTGTTTNG
>BigSet009822|Contig27628|consensus|ann
CGACAGAGTACGACGGGACCGAAAGTAATTAATAATTTAAAGGGAAAGAATCAATGGGGAAGCAAGAATGGGGCTTCCAA
GAGAACCATGAACTGCATGCAGCTGCAGCTTTCACCATCAGAAACATCCTTGAATCCATCATGGGAAACATCGATGAAAA
ACGATCGGGGAAACCCAAGATTCATCTCGGACATGGTGATCCTTCGGTTTATCCTTGCTTTCGAACATCTACATCGGTTG
AAGATGCTCTAGTAGAATCCATTCGATCCGCTAAGTTCAACTGTTATCCTGCTGGTGTTGGCATTGACCCTGCAAGAAGT
GCAATTGCTGAGCTTTTGTCAAAAGATCTTCCCTACAAGATAGAAACTGATGATGTTTTCCTCACTGCTGGAGGAAACCA
TGCAATCGAAATCTTGCTAACTGTTCTTGGTCGCCCCGGTGCCAATATACTCTTTCCTAGACCGAACTATCCAGTATACG
AAGCCCGAGCAAGGTTTAGCCCACTCGAGGTTCGTCATTATGATCTCCTCCCCGAGAAAGGTTGGGAAGTTGATCTTGAT
GGTGTCAAAGCATTGGCGGACAGTAACACTGTTGCTATTGTTCTAATTAACCCTGGGAATCCTTGTGGGAATGTTTTCAC
ATTTGATCATATGCAAAAGATTGCAGAAACAGCAAGAGAAATTGGGATGCTGATTATATCCGACGAAGTTTATGCTCATC
AAGTGTTTGCAGATAAACCCTTTATCCCCATGGGTGTGCTTGGTGATATAGCACCAGTTTTGACTCTTGGATCATTATCA
AAACGATGGATCGTTCCTGGTTGGCGTTTTGGCTGGATCGCGATAACTGATCCAACCAGCATTCTTCAACAAACTGGGGT
TGCTGGATCCTTAAAGAGTTGTCTCACAATATCTGCTGATCCTCCAACTGTTATTCAGGGTGCGATTCCTCACGTCATCA
AGAATACACCGGAATCTTTCTTCTTAAACATCAACAAGTTACTTAAGGAAGCAGCGGATATGTTTTTCGAGAAAATTAAG
GAAGTACCGAACGTTACATGCCCACATAAACCTGAGGGATCGATGTTCGCCATGGTGAAGTTAAACATACCGGCTTTTGA
AGACATAGTTGATGATACCGACTTCTGTACGAAGTTGGCTAAAGAGGAATGCATGGTCCTTTTCCCTGGTGATGCGGTTT
GTTTGAAGAACTGGGTTCGAGTGAGTTTCGCGACCGAGCCAAAGGTACTCGATGATGCAATTGAGAGGATGAAAGCGTTT
TGCATGAGACATGCAAAACATATGTAGTAGAATACATGTGACAATGGAAATTTGGTGCATCCAAAATAAAGTATTTGATT
TGGACTTGAATAATGATTTATGATTTTAGCTGTTAAAAGCTTAGTGTTAAACATGAAACCTTTGATTTG
>BigSet003179|Contig24022|consensus|ann
ATCGGTTCGAATGAAACGTACTATATTCACCGTAAGTCATNGGTTGGTAAAGTGCAGGTTTGGTTGACGTAACAAGCTCT
GTTGCTGGCTTGATAAGCACATCACTCTTTGGATTAGAAAAAGTAAGCTAACGACACTCTTTCTTTATCAGGGTTTACTA
TCACTCTATGCTCCACGCTCTTGTAATTGCCGTTTGTTAAAACCTGGATTTGATCTCCGATGTTGACAATGATTGCATGC
CGTGCAGGTTTAACTGTGATCCATTCATCACCTTTTCTAACTTGGAGACCACTAACATTCTCATCAGGGAGTAGGAAAGT
CATGCCACCCGGGTCCGAATGAGACGACAGTCCCAGAGTCAAGTCGGGTTGAGGACATTTCGGGTAGAAATTTACTCTCA
AGCACGCTCCAATGTCGTCACCACCAAACGCACCTTGAAGATAGTCTTCTTGTAGACCTAGATTTATCGAAAATATCCTC
AACAAGTCTTTGCCTAGTCTCACAATCTCTTTCGAGTATTCTTCGACCACGTCCCTAAGGAAAGGTGGTTGAGAAGGCCA
CTTGTTATGATCCTTAAGTTTTGAAGGAAGATAGTAGAGGAAAAAATAGTCATTCCAATCAAGAATCGCACCCTTTTGGA
TTCCTAATCGACTTCCATACCCTTCGTAAGTGTTTGGTGTGTTTGCATAATCTTGTTTCACTTCCATCGGTTGATGAAAG
AACTCCTTCCAAACCTCCCGAGCCCCATCCACCAATTCATCACTAATACCATGATTCAGTACTTGAAAGAAACCCCACTC
GCGGCACGCGATGGAGATTTGGTCCATGACGGCTTTTTGCGCGGTAGCGCTACCATTTGTCAACTCATAAAGATCGATAA
TAGGGATGTTTTGGCTATGTGATTGTGTGTTGAACGATGGTCGTTGGACTAATGGTTTGATATAACGGTCTGGGATCACT
GGGCTCCCAGTATCTGACAATGTTTGGACCCGGACGACCGGTTCGAGCCAACCAATAGGTAAATCCATGTCAGAAATTAG
ACTTGGTGGATACAAGAGAGATGAGGTTAGGAGTGTCC
>BigSet003459|Contig13317|consensus|ann
GCTCTTCCGATCTAACCAAACAAAACACTAGTACGGTTTGGTCTGGTTTGGTTTGGTTTGGTTTGGTTCAGTTTTAATTT
TCAACAATTGGGTTTGGTTTGGTTTATAATTCTCAAATACCGTTACTAAGAGTTTGGTTCACACTTTTACTAAAAAAATC
ATTACTAATGGTTTGACTCATACTAAGACCGTAAACACCACTACGGTTACATGTACATAGATATTGCATATCCATAGTTA
AGTCNNNNTTNNGATNNTAAACAGATAAATTACCCTGAACCATATTGTAGTCTAATTGAAAAATAAGTTTCTCATATATT
GGCTCATACAAACTCTTCTAACTTACATATATACTCATAAAAAGATTAATGAATTTGTTTGTGGACTTAAAGGTACTTGA
CAAAACAAGCAAGGTTGACACAGCAAGACATCTAAAACTTTCTCTATACGCATTTACTCTACTTTATAACATAAGAGGTC
ATCTTGGTGATTTTAAAGACTCGACTTGGGATTTTCCTTGTGGACCTCTAGTTCGTATGAAAAGTCGGTATTCATCAAAA
GTCATGGAGGGGTAGAGAGAAGGTGCCTCGGGTGTTATGAGCTCCGGCGCTGGATGAATAAGCAAATCACTCTTTGGGTT
ATAGAAATACGCCAACGACACTCGCTCTTTGTTTGGATTCACTATCACCCTGTGTTCTACACTCTTGTATATAGCGTTGC
TTATAACCTGAATTTGATCCCCTATATTGACTATGATCCCATGCCGAACCGGTTTTACTGTAATCCATTGTTCGTTTCGT
CGGACTTGAAGCCCGCTAACGTTCTCATCGGGGAGGAGGAAGGTGATGCCGCCAGGATCCGAATGAGACGAAAGACCTAG
GGTTAAGTCGGGTTGTGGGCATTTCGGATAAAAGTTTACCCTCAAACAAGCCCCAATGTCCTCTCCACCGAACTTGTTTT
GAAGATAATCATGTCGTAATCCAAGGTTAATCGAAAATACCTCTAACAAAGAGTTACCCAACCGCACTATCTCCTTCGAG
TATTCTTCCACAAGTTCCCTTAAAGAAGATGGCTTATCAGGCCATTTACGGTGATCCTTTAACGAAGAAGGAAGATAGTG
AAGAAAATAATAATCACTCCAATCAAGTATTGCTCCCTTTTTGAAGCCCTAATCGGCTTCCATAACCTTCATAAGTTAAC
GGTAAATTCGCGTATTTTTGCTTCACCTCCATCGGCTCATGAAAAAACTCGCGCCAAATCTCCCTTACTCCGTCAACTAG
CTCCGCCTTCAAACCATGATTAATCACCTGGAAAAACCCCCACTCGCGGCATGCGATGGAGATTTGGTTCTTCGTTGATT
CACGGACAGTGAGATCACCGTCCGTGAGTCCAGACTAAGTCTACAAGTGGTATGTTTATGTCCGAAAGAGATGAGTTATT
AAGCGTAGGTCGATCTGATGGCGNCNNNATGTATCTTTCGGGAATTATTGATTCCCCGTTTTCGGATAAAGATTGCACCC
GAACCACGGGTTCAGGCCAATCGCATGGGCAACCCATGTTTTTTTTTATTTTAACCGCGACAAAGAAAACTTTATTAGAA
AAAAAAACTAGCAAGAAGCCAGAGAAAAATATAAGGTTATAATGGAAAACCGATGAGCCGCAACAAAGAAAACTTTATTA
GAGAAGTGCAAAAAGAAAAAAACTAGCAAGAAGCAAGAACAACAGTATAAAGTTACAATAAAAAACCGATAGAATTAAAA
TTACACCATCTAAACCATTTTAGAATGGAAAAAAACTAGCAACCCATGGTTGATAAGAGGTTAGAGGT
>BigSet001802|Contig64002|consensus|ann
ATCCACACCAATTTTCTACCCATTATACCCAAGAAAACAAAGGTTAATTATGGGGCCATTCCAACTTCAGTTTGCACTAA
TTTGTTTCTTAGCTATTGTCATGTTTCACAGCACCCACGCACAAAACTCCCAACAAGATTACTTAGATGCTCACAATGAG
GCACGTCGTGAAGTAGGTGTTGAAAACATGGTATGGAACGCGACTGTGGCTGCGTATGCTGAGAGCTACGCTAACCAAAG
GATTGGGGATTGTAACCTCATCCATTCTAGTGGACCTTATGGTGAGAACCTTGCGGAGGGTGGTGGTGCATTCACAGGTG
TTGATGCTGTGAATTTATGGATAGGTGAAAAAACATTTTACGATCATAGTAGCAATACATGTGCTGAAGGAAATGAATGT
GGGCACTATACTCAAGTGGTGTGGCGTAATTCTGTTCAACTTGGGTGTGCTAGGGTTCAGTGCGTCAATAATGGTTATTG
GTTCGTTATTTGCAACTATTATCCTCCTGGAAACTACGTTGGCGAGTCTCCTTACTAGGGAATTATATATTTGATATATG
TATGGCTTATACGATATACGAATAAATAAACATGCATTTTCAGTTGCAATAATTAACGATGGAGCTTGAAATGTTAATTC
CTTTTAAGCG
>BigSet013655|Contig19209|consensus|ann
CGATCAAGCAGAGTACGCGGGGNACTTNGTAAAAACTTTATATAATTATATATGCCCAATGTGTGGGTTCAAGAACTAAT
AACACCCTTAAATAATACACATAAGTTTTGCTTGATCATATATCTTCATCTATAATGGAGGAAGCTTCAACACTCAACAA
AAAAAGATTAATAAGTGAGCTGATTAAAGGGAGAGATTGTACTAAAAAGCTTCGAAATCTACTTCGCCGGAAAGTTTTCG
ACGGTGGGCCGGAGTCAGCCGAAGATCTTATGATGAAGATACTCGGATCTTTCTCCGATAGCCTTTCCACGTTGAGTTCT
TGGAATTCCGGCGAATTATGCACTGCTCCGGCTCCAACGACTAGTTCAGACGCCCGGACATGGGACTCCGGCGAAAGTGA
GAAGACGCCGGCGGTGAAGGACCGCCGAGGATGTTACAAGAGACGTAAAACAGAAGATTCGTGGGTTAAAATTGCAAATA
CAGTTGAAGATGGATTTGCATGGAGGAAATACGGACAGAAAGTGATTCTTGATGCTAAATTTCCAAGGTGCTATTATAGA
TGTACACATAAAAGTGAGGGATGCAAAGCGTTAAAACAAGTCCAAAAGCTAGATGATGGGTCAGAAAGGTTTCATATCAC
ATATTTTGGGTCTCACACATGCCAAAATATCAATAACAACACAACACAAATATTCTCAAACTCTGAGGATCTTTGTTTTT
ATCTACTAGATTTTGAGAACTCCGGAATTAATCATTCATCAAGTAGCCTCTCGACTATCACAAATGCCCATATTACCCCC
TCAATTGAGCAAGAAGATGACTCAAATGATGATTATCTTGCGTCTAGTAATCATGACACATCATCCAAGTATTCATGGAA
GGATATGATTGGTAATTTGGAGCCATCCTATGATAATATTCTTAAGGATAGTATTTCTATGGATGATTTTTAATTTCAGT
AAAATGTATTCTAGATTTCTAAGTAAAAAATGTACTAATTTGGAACGTAGTTTGGTAATCGTGTTGTGCTAATGAATGCA
ATGTATGATTTGACNACAAGTAATG
>BigSet011625|Contig22613|consensus|ann
CATGATAAGATATCAAACTGCAATTTTGGTACCAAACCATACATTGCATTCATCAATAAAACCCGATTATCAAACTACGG
TCCAAATACACTATGTCATCTACTCGACCGTGCTTAAAATGTACTAGATAAATTTGTTTATTTAAACAAACTCATATTAG
TACATATTTTACATAGAAATCTAGAATACATTTTATTGAAATTTAAAGTCATCCATAAAAATAACATCCTTAAAAATATC
TGCATCATCAGATGGCTCCAAATTACCAATCATGCCCTTCCACAAATACTTGGATGATGTATCATGATTGCTAGAGGTAA
GATAATCATCACTTTGGGCATTTGAATCATCTTCTTGATCAGTTGAGGAGGTAATATGGGCATTTGTGATATTCGAGAGG
CTACTAGATGAATGATTGGTTCCAGAGTTGTTAAAATTTAGTAGAAAAGAACAAAGATCCTCTGAGTCTGAGAACATTTG
TGTTGTGTTGTTGATATTTTGGCATGTGTGAGATCCATAATATGTGATATGAAACCTTTCTGACCCATCTTCTAGCATTT
GGACTTGTTTTAATGCTTTGCATCCCTCATATTTTTATGTGTACATCTATAATAGCACCTTGGAAATTTAGCATCAAGAA
TCACTTTCTGTCCATATTTCCTCCATGCAAATCCATCTTCAATTGTATTTGCAATTTCATCCCTAGAATCTTCAGTCTTT
CGTCTCTTGTAACATCCTCTTCGGTCCTTCACCGCCGGTTTCTTCTCACTTTGGCCGGAGTTCCATGTCCGGCCATCTGA
ACTAGTCGCCGGAGCCGGAACAGGGCATAACTCGCCGGAATTCCAAGAAGTCAACGTGGAAAGGCTGTCGGAGAAAGATC
CGAGTATCTTCATGACGAGATCTTCGGCTGACTCCGGCCCACCGTCGACAACTTTCCGGCGAAGTAGATTTTGAAGCTTT
TTAGTAGAGTCTCTACCTCTGATCAGCTCACATATTAATCTTTTCTTGTAGGGTGTTGAAGCTTCCTCCATTATAGATGA
TCAAGCAAACTGATGTGTGTTATTTTAAGGGTGTTGGAACCTACACATTGGCATATATAATTATATAAAGTTTTACACGT
GAACTCAAGTTGTTGATCACATAAACC
>BigSet002647|Contig62013|consensus|ann
TCTTTTCATTAATTTCCTCTTCTCACTTCAATATTATCCAAAGCCCACTTTATAAATCAAAACACTTTTCTAAGGTATCT
ATATATATAATACAATCCAATACAGCAGACGAGTAACAAGCTGCGCCGCTAGCATTTTATAAAATGATGCAGATTCCATC
GTACGGCTTGGATGCTTTTCCCGTGATAAATAGCGAAATTCCAGTGTTTTGCCGGAGTACAAGTTTTAGTAGTCTCATGC
CATGCTTAACGGAAAAATGGGGTGACTTGCCGTTAAAAGTTGATGATTCGGAAGATATGGTGATATATGGTATATTGCGT
GACGCCGTTAGTGTTGGATGGACGCCGTTTAATTTAGCCGGTAAAGAGGTTAAAGCCGAGCCGACAGAATTAAAAGCCGA
GCCAATTGAATTAAAAACTGAGCCAAATGAGCTAAAAACTGAGCCGGCTTATTCAGCGGCTCGGGCGAAGGGAAAACACT
ACCGAGGAGTTCGGCAGCGGCCGTGGGGGAAGTTTGCGGCGGAGATAAGAGACCCGTCTAAGAGTGGCGCGAGGGTGTGG
CTTGGGACGTATGAGACGGCTGAGGAAGCCGCAACGGCTTATGATATAGCCGCATATAGGATGCGAGGCTCAAAGGCTTT
GTTGAACTTTCCACATAGGATTGGCTTGAATGAGCCGGAGCCGGTTAGAGTGACGTCCAAAAGAAGGTCACCCGAGCCGT
CAACTTCGGCTTCATCAAGTGGCTCGCCTAAAAGAAGAAACATAAAAGTGTTAACGGCTGAGCCGGAAGTGCAAAGCCGA
TCAATAAATGTGGCTCAAGCCGTTACTAGTTAAGTTGAAAAGTATAGATATTTCATATTTGTGTTGCCAAAGTGCAACTA
CATGAGGCCCATGAGCCAAGGGTAATGTGGAAGATACTTGCCAACCCGACCCGACCCGGGTGTTATCGGATATTTGGATT
TGGGTTGGTAAATACCAAAACTACCCTGCTTCAAGAAAGGGTCATGTAAAAAGATTTGAGGTCATAAATGGAAAATTGCC
ACCATACTAATTGGGGCCTTTTGTGAGG
>BigSet015044|HA89.CCFT6980.r
AGCAGAAAACATTAGGATATAATTAATAGTAGTTTAGTAACCCTTACAAGTTACAATACTCAAACTCATATGATATTTCT
CATCATATCTTTAATGAGATAGCCAACCGAAGTATATGATGAACCACCCTCAATCACCGTTGCCCTGCTCATTTTGCTCA
TCTCTTTCACTTTTGCTCTCACCTCGTTATCTTCCATTACTCTTCTTATCCCTCTCTCTATCTCCTCTGCCATCACAATG
ACCATATCGCCCTCCGGATTTATCACATTGATCTTATAATCCAATTTCAAGTCAACTGCTAGTCCCAGATCCACCACCAT
TTCAAACGCATTCATCTGTTGCTCACAATATATCGGCAATGTAGTCGTTGGTACACCAAACCACAAGCTCTCTATCATCG
AGTTCCACTCACAGTGGGACACGAATCCCCCCACTGCTTCGTGAGCCAACAACGACACCTGCGGGGCCCATCCAATCACT
TTCCCTACTCTCGATGTGCGCTCGAGGAAACCATCTGTAAACACTACTCTCGGGTCATCATATTCATCTGGGAGCACTTT
AAATGATTGCTCTAGTGGAGGAGGTCGGCGTACGGACCACACAAAACGATGACCACTACGTTCTAAACCACGTGCAATCT
CCTTCAATTGGGCCTCATCAAAGCATCCCATACTCCCAAAACACAACAACACCACTGATGCCCGAGGTGACTATCAACCA
CCTAACACATCGTATCA
>BigSet008023|c13826
ACTATGCAGGTTATGTTCCGAACCGGGCCACCATAGCCCGGGTTAAGATGCCATGTGAAGMCCCGACTGATGATGAATGG
GAAACTTTTAAACGTAGGGCCTRAAGATRAACTTTTGTCTACACTTCCTTCTCAGGTTCAAGCMACCAAGATTATGGCGG
TTTTGGATGTGTTATCGAACCATTCGCCCGATGAGGAGTATATTGGGGCTACAAAGGAGACACCTTTTGAGGCAGTTCCA
GAGATAAAAGCTGCCTATGAAATGTTTGCAGGGAGGTTGAAGGAGTTGGAAGGSATTATTGATGGTAGGAATGCTGATGA
GAACCTGAARAAYAGAAATGGAGCTGGTGTTGTGCCYTATAACCTTCTAAAACCTTATTCAGAYCCTGGTGTGACTGGCC
AAGGAATTCCAAATAGTATTTCTATCTAAATGGTTGGTTGAATATGTATATTTGTTAAAGTGATAATAAAGGGTTCTTGT
TTTGAATTGTTAAGGTGATAA
>BigSet009445|Contig46793|consensus|ann
TAAACAATAATACACATACAATATAAAGTTCGATAATGTTGGCTTATAATACAAGAAGGCACATAAGTGAACTTATTCCA
AATAACAATAAAACACAACTAAACCATGGTCATGGCCTTATTACACCACATAGACTATTCCTCGAGCATTAGGAACCAAA
CCAATCCAACTAGATGGATATGCTGTTTGGAACACCTCTCCCGGTCACACCTTTTTCAGAATACGGTTTGAGAAGTTGAT
ACGGAACCAACCCCGCACCACTACGATTCTTCAAATTGGGATCCGTGTTCCTTGAGTCTATGATTGCTTCCAGCTCATTG
AGCCTTCCACGGAACTCCTCAAAGGCTGCTTTTATAGCAGGCTCCGCCTCCCATGCCGCCTCAATATTTCCACCGATATA
TTCTTCATCTGGTGAATGACTTGATAAAACATCCAAAATCGCCATCACTTTTGTAGCTTGGATTTGGGATGGGAAGCATT
TCAATAAAGCATCCTCGGGTCGCTTTATAAACGACTGCCATTCTTCGTCTGTGGGGTCTTCGTTGGGCATTTTGGTTCTG
GAAATTGTCGGCCTGTTAGGGAAATAACCCGCGAAATCATATTGACCGAAGTTGACTGCTGAATGCTGACCAGAGGTCAC
CCACAAGATGGTTGAAACAATTCCAATCAAATCATCTTGGGTTTTGAGTTGTGGCCACCATGGTTCATCTTTCTTATCTC
CATGACCAACTGTACGGATTTCATTCCACCATGCTTGAAGCTCTTCATCAGATTCCACTAGATTCGCTTGTGGGTAATAG
TGGTTGACATAAGAAGTTGCCCATTGTTTAATGGTATCATAAATGAGTAAACCATCATTTGCATATGGGTAATCCTCGAT
TGTTAGTTTTACACCATATGGTGCGGTTGGATCTTCAACCGCCATACCCCTGCTAATTAGGTCGGCCGGAAGCGCTTCAT
GATCAAAACGCCATTGCTGATCATATGCATCAGAGGAAATTTGCATACAATATCTTCCAGGAGAAAATGTTGACTCTATG
ATACCCATGGCATTGACGAGTAAAAGTCTAGCTAGAGAATTAATTTGCATAGTGTAACGGAAATGAGGGAGTAGAAATCG
TCGAATTGGATGCATTTGACTGAGTTGGCGATTGGTAGCAATAATGTAAGGTTCGGTAGCACAATGTGTTCTTAGCCAAT
GGCTAACAAGTTGGTGATAGCTAGAATCATGGGCAAGGACATGAGCCTTGGCTAGCTTCCAAAGCCATGCACCTGTAGCA
TCCCAAGCGGGTGTGTAAACATGTTTCCACTGTGGTTTCCCATCAACTGGTGGGCGAGTCAGCTCAATGGCTAGTGGCCT
TAATGTTCCAGCAGGAGTAAGGAACATTAAAGTTCTTGAACCATACAAAGTTCTCCCTTCAGCCTCCGTTTTGTTAACAT
AAGGCAAGAGCAGATCATGATAATCCAGCATAAACAGCTCTTTTGTGCTAAAGCCTCCTCAAGAGTCATGAAACCTTTAA
TCTCTTCCTCTACAATCTCCTTTGTAATTGCTGACTCAGCTGGTCCATAGATTTCAGGGTCCAGTTTACTCATCAATGGC
CATTCCGTAACCAATTGTATGCGACAAGGATTAATACCGGCAAGCATTTGCCGGCAGAACTCTTCATCACGGAACCATGA
GAATGTGTCTCTATCAATGGTTTCGGGGGTCTCAAACTTGATAACGGTATTTGCGGCATCAGTAGCCCCTTTGACAAGTC
TAGGTAAAGCACTTAGAATTCCGTTGTCAGGAGAAGGAACATTAACACCTTCATTATAAAGCAAATCTATGGATGTGAAT
AATGGAAAACCCTTGTCTTTGTCTGTTACAATTGAGTCTAGCATTGGTACAACTCCATGAAGCACAGAGTATAAAGTTTT
TGCTCCAAAGTTCACACTCTTTATCTCTGAAAAATCTTCATCCGCAGGTACATAAAAAGGGAGCGTAGTTCTGCTTTCTG
TTAACGGATCTTTAGAGGACATTTTGCGACCAGTACGGCACCGCCTAGGGTACGGATGTGTCTCGCCACCGAGCACCGGC
CGTGCTAGATCTAAGCTTCCATCCGGATCTCCGAGATCGTTGTACACATCATAATCATATATCCGCTCGAATGATTTACG
TTCTCCTTCGCCGTTTCCTCGAAGCGATTCCATATCTTTCTCTCGTAACGGCTTCAGTGCCGTCGGCGTTTCCAACAGTA
>BigSet003407|Contig46260|consensus|ann
CAACACAAGCAAGTTTCATATCAAAGAAGGTCTTGAGATCAAAGAAGAGGATATCAAAGAGGGAAAAGAGAAAGCTTTTG
GTGTCTTTAAAGCCATTGAAGTCATTTCTCTTGGAAAACCCTAATGCTTATGTTTAACTTGGTCATTTTGCATNAAAGGT
ACATCNTTACTTATTCAAATATATAAGCAAACAGAACAAGACTACATTTCTTATGACAAGATAAAAACAGGCTTAATTTA
TGCACAAAGTATATACATGTATGTATGTATATAAGGTGCATATTTATTTGTAACATCGACACCACAAACACGTGGAATTA
TTTATTTATTTATTGATTACTATTGCAGTTTTTATTAATTAAGTAGATGGTGAAGCTTCAACATCTTGTTGGTCTGCAAT
TTTCTTCTTGGCTGCAACATCTTCACGGGTAAATTCTGCTTCGTACACAGGAGAAGTGCCCGTCTCAATTTGTGATGTCA
CCATCATTCCTAACTTAATAGAAACATATTGTCGGCTATCAACATCCTCCATCTTCTGGTAGATCTTCTCAGGGGAATCA
ACCTTTCCCTCATCAAAGACGTCGCAATAGGCCTGATTGTTATAGCTCACTTGGCTCCACGGGACTGACCAAGCAATTAG
CGGGTTGCAGACCGTTGTATCACTGACCCTGACACGATATACCACAAACCCAACAGAGCCAGAAGCCACAACAGGTTTTT
TGGTATGAAAAAACGCACCCCACTGGCCGTTCTGAACCCTGGTGGGATACGGACCCTCGATCTGCCCATACGACGAGTTT
TCTTGAGTAAAAGTCAAGGTCTCACCCGTAGCATTATAAAAGATACCTAGTGTGGAAACTCCATTCCCCCAGTTTGCTTT
TAGTCGCCTAACATAGGCTAGCGCCACATCACGCTTTCCATCTACGTTTGGATTGTTTAAAGCCTCGAGTGCTCTCTCCG
TCCTAGTTCCCTCTGTCACAGGCTTGCCGAACACATTGGTAGCCATTACTCGTACCGTTATACAAACTAAGATTGAGTGA
GTGATGTATGAGGTTATATC
>BigSet011813|Contig19537|consensus|ann
CGTAACTAATTTTTGAATGACTCAAAAGTCACACGTATATATAAAACACATATTATTTTAAAACACATTATTTTACACGT
CTTGGTTCCTCAACGTAAAGATCCACCCGCACCCACAATTACGTAATGAATCTTGTATGCTTTCGTGTACACAAGAAATA
ACAATATACCATACATATCACATGTAGAAAATCCATTTCAAAACATCTTTCAAATCAAGAAAGACGTAAAAACAGGTTAG
ACATTCCACAACTAAACCTTCCATTCGTACGAGCATAACTAAAAACACCATCCTAAATATATATATAACCAAATATGCTT
CATCGATCAATGAGATTCTGCACCTAGTCCCAACCATGTCTTGTTGTCATCTTGCTTTGAAACATCCTTAGCTTGGTAAG
GCGATCGGGCCGTGATCCTATCGTTCTTTCACAAACTTGTTAACATCTTTCAAACCAAACCAGAACCAAACCGTTTTAGT
GAGATTAATTACCTATCGTTCCTCTTCTTCAAGAAACTAGCGATGGAATTTCTTCTTGCAATCGGAAGCCCTGCAACAAA
CACAATCAATTTTTTTCAGATTTTTAATCAAGGATTATTTATTAGACTATGTGGGGCGGAACCAGAAGGGGGTCAAGAGG
GACGCTGACCTTGATCACTGGAATTTTAAATTTAAAATGATTTGGACCCTCTACTTGTACACGCAAAGAACCTTTTGATG
ACCCCCTTAAGAAGTTCTGGTTCCAAAATTGTTTCCTATGAATTTGAAACAAAGATTTTGTTAATTACCAGATCCTGAGA
CAACAATGTTCTTGGAAGGTTCATCTGGTTTTGGGGCCTTCTTGGCAGCCCCTTGTTCAGCTAGTTTCATGATTTCTTTA
ACCTTCTCCGGAGCTAAATCATCGAACACAAGGACCTGACCGTTGTAGAATATAGTCATCGTTCTCGACTGATCTTGCTG
CTTGGGTTGTTGATCCACGGTGGCACGTGGAGGAGTTTCAACCATCGGGAACAGATTCATGGTAGCAGCTGCTGCTGGTG
CCCT
>BigSet003571|Contig66896|consensus|ann
GTGTTAAACAACAATTGTATAGATTATACATATATGCTGGAAGGTATGCTTTATTCATCACATAGATTAGCTATTACAAA
CAACGGATGTAAATCAACTTATTCAGCAGTCAACTAGAGACTAGTGACCTAGTAGAGATATTCCTACTGACCCGACTAAA
CAGTAGATAAACAAATGACTAAGCAATATCCAGCACATGACTCAAATTCCAACACAACAAATTACAATATATCCGGGAGA
ATTTTTTTCCACATCCTAGTTTGTAGCCTTCAAATAGACACCGATACCATCAAAATAAAGACTCTGAAAGCCGTAAAATC
CAGCAAAAGAGCCTATATCCCATGATACCGAAAAAGGCGACCCTTTGGCATTACCAAATGGCCCATGGACCTTTTTGTTG
GTTGTGAATGTTATTGATGAAATTATTATGTGGCGGGTGGGAAGTGTATCAACCATGCCACTAAGGCCAATAATTTCTTC
ATCCGCATCAAGCACTACAAGATCAGCAACGCTAACTCCACTCCGACCATCTACCTTTTCAGAAGTGTTAAACACCAGAC
GGTTAATGGCATCCCCTGTACGGAAAATGGTTATCGAACTCAAACGTTGATTTCCCTCAAGTAGGAAGGACCAACGAGTT
TGTGGATCATATGGACTCCCCCATGGTCCGATACTCAAGACTTCCCCATGGGCTTTCAAATAGACACCAAGGCCACCAAT
GCCACGAACCCAATCGCTAGCAATGCCGTAAAATCCGACTAATGAGCCTTTGTCCCAAGGTAAGGAGAACATAGGGTCGG
TTGTTCCACCAAATGGTCCATGTGTGGTCTTGTTCGTTACAAAAGACAATGAAGAAAGGTATGTATCACGACCTTTAATA
CCAATGCTTACTTTAATTCCAACTATTTCCTCATCCGCCTCAAGCGTGACCAAGGAAACATTTTGTCCAGCAACCAAGCT
ACCAAAGTTGTCGGAAATGCTCAATGCACCTCCAAATTCTGTGGTGAACTGGAGAGAGTGTATTATACGATCACCATGAT
CAATCTTTATACTTTTCAGCTTATGACCTTCCTGAATTTCAAAAGACCAGTTACTCTGAGGCTGTCCGATAAATTGTCCC
CGAGGTTCCACCCTAATAAATCCCGCTCGTGGAATGCTAATATTTTGTAGTACTCCTGCCATGCTGCTAGCTTTTCACGC
CTTCTTTTAATCGAAACTAGCTCGGTTGAATGTCC
>BigSet012333|Contig68580|consensus|ann
GGAAGGTATGCTTTATTCATCACATAGATTAGCTATTACAAACAACGGATGTAAATCAACTTATTCAGCAGTCAACTAGA
GACTAGTGACCTAGTAGAGATATTCCTACTGACCCGACTAAACAGTAGATAAACAAATGACTAAGCAATATCCAGCACAT
GACTCAATTTCTCATGGTCTTTCTTCTTTTATATTGTTATCACCTCACATAATATGATCACTAATCAAGTAGTTGATCTT
TGTAACAATTATTGTATCAAAGCATATAACTAACTATATGTTCTAACACTTTGGGAGGGCAACACCACACTCCCTAGCAA
CTCGTTGCGCATCCTTAGGCGTGACATACTGACGAAGGGTCGGGTTTTGTAGGTATCCACAGAAACAAGTCTTCTGTTCC
TTCACCCTAGCGCAACAATCACTAGACGGTGGTTGAGGAGACGTGACTGCACCCGCACACACCACAAGCTCCATGTAGTT
GCAATTCGCGGCCGCTGAGCCAGGGACTTGGCCCATGAGTACCAACATCAATGCAGAAAGAACAACCACACAACATATGT
TATAGGATCTCTTCATTTTGGACTGATAATGTTATGTCCCC
>BigSet005254|Contig6830|consensus|ann
CGTTTATGTCAAAAATAGGCATATAGATTGTCTACATATTTGTGTTCATTTCGTTCTAGACCACAATTTATAGCATTAAG
ATTGTCTACAACCGGATACAAGTTGAATGATAAAATGTGATAACTTCAATATATAAAATTATACCAGATATTTTTCTTGT
TACACGACAATAACTAATAGGATAGTGTAGCAAATGAATTTGTCTTATTTTGTTTAGTTAATCACTCAACTTTCTTCCCA
ATCATTTGATAATCTGTTTGGTAGTAAACGACGTCCCCAACGTCACTAACGTAATGGTCTTGTTTGATGCTTTTAACCAA
GTTATCTATCAAGTGAACCGGTATTGGACCAGATCTTTTTTGGCTCTCGATAATACTTCCCAAGCACCGGCTTTGCCGCC
ATGGTCGCTTCGATCAAGTGATAGTGTGGAATTTGTGGGAAAAGATGGTGGATGACATGAGTGCCGATATCATGATGGAT
GTTGTTAAACATCCCGTAATCTCGGTCAACGGTGGTCAACCCTCCCCTCAAATAACTCCATTCCTTGCCGCGATACCAAG
GAAGCTTGTCCTCATGCCCATGGTGATGTAAGTAAGTAACAAAATCCAACCACATGACAAACACAAAGTATGGAACGCCA
TAGAGCTTGAATAATAGGCCTGGACCGATGATAGTCGATAAATATATTAGATTGGCGACCATGAGAGTCCAACACAAAGT
AGATGTCGCGATATATCGCCTTTCATTAGGAGCGAACAATTCACTATACGGGTTGAAATGTGACCCTGTTTTCCCTGGAC
TCCTTGTCCACAAATATAAAGGATATGCGAATAAGGGAAAAGGGACTTTGAATCTGAGTAGCTTTGTAGGAGCATCCAAA
GTCTTGTAGTTCTTTTCCGTCAACGGAACCCATGATTCATCATTTTCAACATGACCATGGTTTTGATGATGAGTTCGATG
ACTAATTCTCCACCCATGGTAGGGGACAAGGATCAAAGAATGCAAGATGTGGCCCACTATGCTATTAAGATTAGTGCTGT
CTGAAAAGCTTCCGTGGCCACAATCATGACCAAGAACAAAGATAGCCCAAAACATTGTGCCCTGTGCAGCCCAATAAACA
GGCCAAATCCATGAACTGTTGTGGAAGAAAACAGCAATGGCAACCAATGAGGAAATGACCAATATGTCCCTGAGGACATA
ACTGAGTGACCTCCATGGATTCTTGACCCAACAATGGGCAGGAATGGCAGCTCTAATGTCAGCTATCTTGAATGGAGGAG
GGGCACTTGGGTCAAATTGCTCCATGTTTGAAGGTAGAGAAGATGATAGACAAGACAACCGTATTGGTTTTCTTTAGCTC
CC
>BigSet008674|Contig29883|consensus|ann
GAATTTGACTTATTTTGAAGCTTATTCGAATAATTTTGATGGTCGGTTACCCTTTTCACTTGTAAATTCTGGCAGTATTT
CTACTTTGATATTAAGAAACAATTCGTTTTCTGGTTTGATTGATCTAAACTGCTCGNCGNNNANNNACCTCGTCTTTCTT
GATTTGGCTTTTAACAAGTTTTTCAGGAGCGGATTCCTGATAATTTGCCCGCTTGTTCATCATTAAAAACCATATATCTT
GATGGGAATAAGCTCACGGGTCGAATCCCGGAAAGCTTTAAAAGATTTAACTCTTTATCTCATCTTTCCATCTCAAGCTT
GAACTTGAAAAACCTTTCTGTTTCACTCCAAATTCTCCAACACTGCCAAAATCTTACCACTTTGGTCCTTTCAAGCAGCT
TTGTCAACGAAGAAATGCCATCCATTGCTAACCTACGATTTAAAATGCTCAAGAATCTTTTGATGCGCAGAAGCAATCTC
ACGGGTACGATTCCTCTCTGGTTAGATGGTCTAACAAAACTAACGGTTTTGGATTTGTCGAGTAACCAGTTGCACGGACA
GATTCCGACCTTTTTAGGAAATTTACCTTCTCTCGGTTACTTGAATATATCGACCAACTGTTTAACTGGCGGGATTCCAA
AAAGCCTCACTGGATTAACGGGTCTTCGATTCCTTAACACCTCATTAATGATTAATCTAAATTTACCTGTTTTCAAGAGG
CACGGCATGAGTGGCAAAAAGGTGCCATGCAGCTATGGCATTCCACTCCGACGGACATTGGACCTCAGTTACAACTCTCT
CACGGGCCAAATCTGGCCCGAGTTTGGAAATCTCATATACGTAGAAAATTTGAATCTCAAATACAATAAGCTATCAGGTA
ATATTCCAGGTACCTTGGGGAATTTATTTAGTATACAGATTATGGATTTGTCTCATAACAACTTGTCTGGGGAGATACCT
CATTCTTTGGTGAAACTCCACGCCTTATCAAACTTCAGTGTCGCGTACAATGCATTATCGGGGACCATTCCTTCTGGAGG
CCAGTTTTCGACTTTTCCAAACTCCAGTTTTGAAGGAAACACGGGTTTATGTGGCGAATTCTTTACGAAATGTGATAAAG
TTCAAGATTTGTTGCAACCTTCAGCATTTAAGAGTAAAAACTTTTCTATCACTTATTTGGTTGAATGGGTTGGGTTTGGA
ACTGGTTTCCTTCTCAGTGTCATCGTATTGCTTGTTATTCCAACAATTCGGGAATTTCAGATTGAAGAGCTTTGAGAAGC
CAATCATGTGTCCTAGTGAGTGTGCTCCTTGTCTATATGAAACTTGGAGTTTGTTTACCTAATGGACATAGAGTAAATTA
GATTCTCTGTCTATGTGATATGTTAAAAGGTTATGATGTTTGTCCATAGCTTTCATCAATTGTACCGCTTTTACCTTTTC
TTTAATCCCAAAATCTTGATGATTGCAAGCCAACGAGCTAAGTATAATTTGGTTTTAACCCTACTTCTAATAAACAATTC
CTACTTTAACGCT
>BigSet009443|Contig10459|consensus|ann
GTAAAGTCAAAAGTTCATAGCATTGGAATATCATAGATAAAGTTTGAACACACAAAGTGTTGGAACTGGATACTTTATTC
ATAACATCACACATACATGCAGGAACAAAGAAAACTAGCACATGATGACCCACCAAAACAAACATGCCGAAGAAGGAACT
ACCCACTATACCCAGTTATACCCAACGACTCTTTTCTAGAATAATAAGACTCAAAGCAAAAAATAACCTTAATGGAAAAA
GACACTTGATGCAAACATAAAATATGTAGCATAGCCATGTAGAAGATGTGGATTATGCGTCAACACATAGATGGTAAACC
GGTAACTGTGATTCCACTTATTTTTATCCACTTCTAAACATAGTTGAATCACTCTTCTAGCTGAGCAATGATACTCGCGA
ACACTAGGTATCCTTGAGCCATATCAGAAAGAAGGCAATACTCATTATCCGCATGGTATGTAGCCGTCAAACCATAACCT
GTACTTTGAACATCATAACCTTTATCTTGTAGTTCTCGTACAAGTGGCAAACTCCCAGTTATTGAGTAGGGTTTTACATA
ACCGACAACTTCTTTAGTAGCTTGGTACAACACATGGTAGCCACGAGAATCCAAGTCCATTGCTATTCCCGATAACGCTT
CATCGTATGAAATCTCAATTCTCCCTCTAAGGTTCTCATCTGGTAGAACGTATTTTGACACAGGCCCCCTTGTAGGAATC
TTCTCAATATTTTTGTTTAAATCTTCTACGTATTCATTTAACTTATTGATTACATCTGACACGTTGTAAAACGGTGTCAA
CCTAACATCTCCTGAAATGGTGCACTCGCCAGGAATTTGATTGATTCCGCCTCCGGGGTAGCTCCACTGAGTTGGTTTCA
TGGTTGAAGGTGCTTCAAATCCATAAACTTGTTCCTTAGGGTGTGGAGGAAAATCTTTATAAAACCTTGTTTGGATCTCT
TCAAGCGCCTCCATTGCTAGCTCAAGAGGATTAATAGCCTGGTTTGGTAGACCACTATGAAAAAGCTTCCCAGTAACATG
AAGGTGCCATGGTATCATACCGCCTGTACCAATGGAAGGTTGCTTATCTGCTGAGTCAATCCAATACAGAGGTCCATTTT
TTAACTTATCAAGATATCCATCTTTTGCAAGTTCCTCAACACCAACACCTTGAATAGAAGAGTTCTCTTCACAGGCTATG
AAGACAGCAACAACAGTGGATTTAAGCTTCGGTTTTGTTTGGCCGAGGGTCTTCATAAGCTCGGTTACAAGGGCGACATG
TCCCAAGCAATCAGTTGTTCCACGCCCTTGAAGCTTGTCTCCATCAATGCTTAGGGAAAAAGGATCAAAATCCCATTCTT
CTGGATTAGCAGTGACAACATCCATGTGCATGCCAACAAACG
>BigSet012756|c17430
ACTTGCATGGATTTGAAGTTTGAAGGCATGGGGATTAATGCAGATGAGAGAGTGGAAGAAGTTAAAGAGCTCAACTACAG
AGGAGTCAAAGCCATGCCCTATGTTATAGGAAATGAGACGTTTGAGAAGCTAGGGACGATTGGGACATCGACAAATCTAT
TGGTGTACCTAACTACAGTCTTCAACATGAAGTCCATAACTGCTACAAATCTTATATATGTATTTAACGGTACTTGCAAC
TTCGGTACCCTCGGCGGAGCATTTCTCTCCGATACTTATTTCGGCCGGTACAAGGTCTTAGGAACAGCTTCCATTTCATC
TTTCTTGGGGATGCTTGTGCTAACGTTAACGGCAGCAGTCACAAAGCTTCATCCTCATAAATGTGTAGACACCTTGTGTG
AGGGACCAACACCATGCCGAATGTATTTCTTGCTAAGCGGTTTTGTCTTTCTAATCATTGGAGCAAGTGGAATCCGGCCA
TGTAACTTAGCGTTTGGCGCAGATCAATTCAACCCGAACACGGAATCTGGTCAACGGGGAATCGCTAGTTTCTTCAATTG
GTACTACTTCACGTTCACGTTTGCTATGATGGTATCATTGACCGTCATCGTGTATGTGCAAGCAAATATTAATTGGGCCA
TTGGGTTAGGAATCCCGACGTTCCTTATGTTCTTATCGGKTGCTGTATTCTTTATCGGCACGAGGATTTAWGTCCTCGTG
CCGCCAGAGGGTAGCCCTTTGACCAGCATTTTTCAGGTCCTTGTGGCCACTATCAAGAAGAGGAAACTGGATCTTGAAGA
ACCATCCGTATCCCTGTTGGATCATGTTTCCACCAAATCCATCAACTTAAAACTTCCATACACTAATCAACTCAGGGTTT
TGAACAAAGCAGCAATCATAACCCCGAATGACAAAATGAACCCGGACGGATCAT
>BigSet011042|Contig11312|consensus|ann
GGATTATTGAAATGAAATTTTTATTTGCTAAACTAACCATTTAATTTTCTCATCACCTTTGATTTTGAGTTAAAATACTT
TTGGCTACGATACTGTTACACATTAAACATGTAACAAACCATGATACATCTACGCACTAATAGCTACGTAACACGCGAGT
GCCATCACTGAAAAGTCACAAGACTCAACAACTAAGAATCGGTTGACATGTAAACAATCATACGTAAGACGTAGAAAGAA
CTCTTCAGGTCACTGGTTGATTCTTTTTACAGGTGTTCATATTCTATAGTTTTTTTTCTTTTCCTTTTCCTTGGTTTCTC
TATCAACTGTCTTAGCTTCCTCCAATATAGGTTCCATTATTTCCTCTATCTTGTCTTCCATCTCTTGAACCTTGTCTATG
AAATCGCCGGCGGTCTGGGCATCTCTTTCAACTCTTTCAGCTATATTTTCGATAAAATCAAGTGTCTTCTTGATTTCACT
ACCTTCTGGAAGCTCATCACCGAGTTCTTCCACCACCTTGTCCACCTTATCCGCCACCGCTTCCACCACCTCCGTTATAT
GCTCCGCCGTGTCCATTATCTGGTCAACTCTCTGTATAAGCAACTTAATTGGACCACCTTTAGTAGTAAAAGACGGTACA
ATAAATGTCATCAAAATTCCAATAACCCAATTTTTCCAAGATCCAGAAGAACCAGACGGAGGTGATGGTTTACCCGCGGG
TTCGACGTTGGCGTAAACGATCATGGAGTTCCGTCTGACGCCGGTGGTTGATAGCGGAGTCACGGTGGGTTCGGTGATCG
GAAAACCAGAAATGGGATTGAATGGAAGGTTGACATGAGATCTATGAATTAGGGTTTGGTGCAAATTTAACTTAGTAATT
GAATTTTGAGAAGCCAAAACTATTGTGATCGACATGGTATATGATGTTGAGAATTTTAAAGTAGCTTTGAATATTATATA
AGATGGTCCCCCGGCATGTGAATATACTAGCATATATGTAGACAGTAGTGCATCTCTATTTTTTTATTATTACAATTTAC
AATTATATGTATTTTTAAATTTAATAATAAAATAATGGAAAGCAACTGTAATCAAGTGTTTTTGTGAGAAAATAATTTCC
CC
>BigSet000331|Contig63473|consensus|ann
CGGGATGTGATTGAATTTGTAACCTCACCAAACAATCCAGATGGGGAGTTGAAGACGCCGGTATTTGGAGGCAAGGCAAT
ATATGATCAGGTCTTCTATTGGCCACATTTTACACCTATCCCGGAGCCTTCGGATCAGGATATCATGATTTTCTCTCTTT
CTAAGCTCACAGGTCACGCCGGTTCACGTTTTGGGTGGGCAATTATAAAAGATAGAGATATATATGACAAGATGTTATTA
TATATCTCCATGTCTGATGTGGGGATCTCACATGATACTCAACTAAGAGCTTTGAAGATTTTAGAAACAACAATAGATGA
AGATGGAAAACCGTTTTTTGAATTTGCTTACACCAAGATGACCGAGCGTTGGGATAGGTTAACTTCTGCCTTCTCAAAAT
CAACTAGATTTTCACTCCAGGATAGACACCCTTTTCACTGCACTTACTTCAACGAAACTAGGCTACCAACTCCAGCTTTC
GCATGGGTGAAATGTGAAAGAGAAGTAGACAACGACTGTCGCGCAGTGCTAGAAGCAGGAAAAATCACAAGCCTAAGTGG
AAGCCGTTTAAGTGCCACAGATCGTTATACGCGAGTTAGCCTCACTATGAGAGAAGATGACTTCGAGTTGCTTATGATAC
GATTCACCAACCTAATATCTCTTGAAAATGGTAGTCTCCAAACAATGTGAAAAGTGTTGAAGACAGATTAAACATTCTGA
CTTTTTCATGCATGTGGAAGTTTATGGGCCATCTTGCTGCATGTGACGAAGAAGTTGTTTATCTAGTTTATCGCTTTTCT
TATTTGAATTAGTTTGAATAAAGCCATTGGCTAGTTTTTGTGTTTTAGTCGAAGTCTAAAGCTTTTAAGCTGTTGTTCCT
TATCTTTTACAGGGACTCTATATTCCTTGTTTTGTACGCACTTTTGAATAGTAAAATTCACAAAGACCCAAACCCACTTG
CG
>BigSet009825|Contig23200|consensus|ann
GCTCTTCCGATCTCTCGTCTCAAACTCTTCATCAACATTCTTTTTACTTTTTAAACCTGTTTCGTTATCATAAACTGATA
CGTTTGGCTCTTGGCTCAAACTCTTCATCGACATTCTTCTTACGTTTTAAACCTGCATCATTATCATAAACCGAGACGTT
TGGTCTTGGCTCAAACGCTTCATCAACATTCTTTTTACCTTTTACACCTGTATCGTTATCATAAACTGATACGTTTGGCC
TTGGCTCAAACTCTTCTTTAACATTCTTTTTACTTCTTAAACCTGTATCGTTATCATAAATCGAGACATTTGGCCTTGGC
TCAAACTCTTCATTAGCATTCTTTTTACCTTTTAAACTTGTATCATTGTCATAAACCGAGACATTTGGCATTGGCTCAAA
CTCTTCATCAACTTTAGTTTTACCTTTTAACCCTATAATATTATCAAAAACCGAGACGTTTGGCCTAGGCTCAAACTCTT
CTTTAAAGTTCTCTTTACCTTTTAAACTTGTATCTTCATCATAAACGGAAACGTTTGGTCTTGGTTCAAAATCCTTTTTG
TTGCCATCTGGATTCACATCATTGCCATAACTTGAAACATTAGGTCTTGGTTCGAAATCATCGTGGCCTGAAGATATGGG
GTTACTAGCCTTCGCGAACGTGTTACAATGACTTTTCTTTATGGGCTGAGGTGACACCGAAGTACCCCTTCGATCAAATG
AGTCCTGCCAATATTCTTCACGATGTGGTCTAGCATCAATGTTCATGATAGCAGTCAGGATAAGTGAAAGGAGGACCAAG
AAAGCAAGTGAAGACTCCATTTATCGAGTACTACTATGTGCTTGGAGCTTTCAGTGTATCCCCGCGTACTCTGNCNTCTA
CTCTGCGTTGAATCTGGCC
>BigSet013546|Contig7805|consensus|ann
CAAAGTTGAACCCAAAACTTAAAAGAGGCAAGAATGAAACATGCTTAGTTGAAATAATAAGTAAAAACTTAAACATATTA
CAAAGCATGAACATTTATTTTTCCTTCACGTAAATCACACACAAGCACACTTTTCTATAATACATTATTAGACGTTGATA
GTAAATTATATTCGTAACTTGAAGCTTTAACCCTCGTAAACTGAGACATTTGGCCTTGGTTCAAAGTCTTCTTTAGATGT
CATTTTACCTTTCATTCGTAAGTCATTATCATAAATCGATACGTTTGGTCTCGTCTCAAACTCTTCATCAACATTCTTTT
TACTTTTTAAACCTGTTTCGTTATCATAAACTGATACGTTTGGCCTTGGCTCAAACTCTTCATCGACATTCTTCTTACGT
TTTAAACCTGCATCATTATCATAAACCGAGACGTTTGGTCTTGGCTCAAACGCTTCATCAACATTCTTTTTACCTTTTAC
ACCTGTATCGTTATCATAAACTGATACGTTGGCCTTGGCTACAAACTCTTCAGCAACATTATTCTTACCTTTTAAACCTG
CATCATTATCATAAACCGAGATGTTTGGCCTTGGCTCAAACTCTTCATCAACATTCTTTTTACCTCTTAAACTTGTATCA
TTATCATATATTGATACGTTTGGCGTTCGCTCAATCTCTTCATTTAACATTCTTTTTACTTCTTAAACCTGTATCGTTAT
CATAAATCGAGATGTTTGGCCTTGGCTCAAACTCTTCATCAGCATTCTTTTTACCTTTAAACTTTTATCATTGTCATA
>BigSet009241|Contig13600|consensus|ann
TCTTAGTTTAAATTCATTATGATCCAATAAATCTGATCTTTCTTTGTCGAACGTTTTCGCTACAATATAAACTATGACAT
TATCCGAATATTCGGTTTAGGTTTGCTGCCAGTCGAACACCGCCTTGAGCTAATCGCCAGTTCACAATCGGCAAACGAGA
TAGAAAATAATCATCTTCAAGAACTGAACCATTTGTAACTCCTTTGTATGCCCAGTTGCATGCTGCATTTATTCCTTCAG
TTGCATACGTTGTCGGGCAGGTTTTCTGATTTCCGCTGCAGTTCTCCCATGCTTTAACTTGATCTCCCCATACATTCGTT
ATGTTAGTCTCAATTGCGTTTGTAAGATCGTCGACATTAGATCCATAGAACCTCTCTTCCTCGGTCTCGATTATGCTATC
ATCCCAAACATGATGAAGTACTGCTTTTCGTGTGAACCAATGGACATCGATTGTGTTTCCACCCCTGTCTGAAGTGAATC
CCACGTGTAACGGCTGATGAATGTCTCCCATGAAATGAGAAAGGAAGAGCAGTGCTTCTGTGAGATTATAATCAGATGTT
TGTTTGCCATAGTCAAGCAACTGTGTTGTGTAGTTCATAATTGCACCAGCCACACACCTTCCCATTACTCCATCTTCATC
CTTGCAATCCCTTCTATATTGATAAGTGCAAAGATTATCAGGGGTATCAATGTAATGTAGCGGCGACGACCAATGATATC
TGAACTTAACATGATCAGCCCATGAACATAAACTCGCCAAATCGCCTTTTGCGTATTCTGGTAATAAACTGTTGACCGCT
TCTACCGCGGTTTGGCTCAATCTTCCTTGAGCTATTTTGCACGTTATGAAATGACCATCAACACCCCAACCACGAACCGC
AACCGGTGCAACAAACACAACTAGTAGCACTAATGCAAGAGATCTAAAGGACCCCCATTTGTAAAATGAAGAATCC
>BigSet000654|Contig45676|consensus|ann
CCGCGCAGGTTGTTCCGGGTAGAAATGTAACTAATCCCCAGGTGGAACTGCTGGATCCCGCATTATTAGGAACACAAAAT
GTATTAAACGCGTGTTTGAAAGCTAAAAGTCGAAAAGGTTGTGGTTGTCTCTTCCGGATCTGCTGTTACCGCGCAGGTCC
GATAGAGCCTCAGACATGGAACTGGATGAAAGCTGTTGGACCGATATAGAATACGCGAAATCAGTCCAACATTGGTATGC
TGTATCAAAGACAACAGCAGAGATCGAAGCTCTAAATTATGCAAAACGATATGACGTGAAAGTGGTAACGATTTGTCCAT
CCATAGTCATTGGGCCAATGTTGCAGTCCACCATTAATGCTACTAGCTTACTACTTTTGAGCTACATGAAAGAGGATGGT
AGATCGGGAGGGGACACGATGGAGAACCTTAGACGTCCATACACAGATGTACGCGATTTATCAGAGGCTATATTACTTTT
ATATGAAAATCCGGAATCCAACAGGAGATATATATGTTGTGCTTACTCAATTAGGACAGAGGAATTTGTTGCAAGAATGC
AGAACTTGTTTCCAGGCTACAATTATCCCAAACTGTTTACTGAGAAGAGTGGTTTTAATCCACTGAACTCGAAGAAGTTG
TTGAAATTGGGATGGAACTATAGGCCATTGGAAGAGACCATAGTTGACACCGTCAAGAATTATGAAGAAACTGGTTTATT
GGAGAAAGAGAAACCATTTCCATCTACAATAAGGTTCTAATACCATTATGTATGGTAAAAGAATGAAGTTGTCGACTTCT
TTACATAAAGTGGTGTGTGTGTTTTTTTAATTTCCTATCTTTCAGGAATTTTAGAAAAAAATGTGGTTTGACAGATTACA
ATTAATGAAT
>BigSet007350|Contig51184|consensus|ann
CCGCGCAGGTCAAGCACCCTGTCCAGATGAGGTGACTCCACAATTCTACCGTTGTTCCAGGAAAGTAACTTCATTGGCCG
GTAGTCTTGTAGGGAAAACTGGAGAAGTGGCAGCNGCGCATNGTTGAGAAAGAGAATCCACTTGTTAATGCTATCGTGAT
ATTGGATGGAACTCCGACCCCTAGGAATTTTTCGTGCGAACGTGTATGGGTGTGGGTGAACACTGACGGGGTGGTGATTC
GAACACCTGTCAGTGGATAATGTTGTTTAAAGTTTGTCCGGTAAGAAGTGGATAATGTACCAATGATCTAATAAATAAGA
TGTGTAGCATATGGTTCTTTTGTAAAAATGTGATTAACTCGTGTTCGATAATTTACATATCAATTCAAAAAACCATTAGA
CATTCACTCAATCCTTCAGCATTGTAAAACAAACATCTGCTACAACATGCAAATCTGTTCACCATGAGGGAAATTGTTAC
CATAAAAGAAAAATCATTCAACTGCAGGCTCCTTTTCTTCTTCAAGTCAAGTCTATGCTCAAGCTTCACCATATATACCT
TTTGCAGATTTCATCAAGGTTACGGTATCCATTGTAAAATATGAACCACATCAAGACAGCAACCACGGCATTGAACAAAT
AACGCTCCCACGGGTCCAACATGTATAGTCCAAAAGTGACATTGTAAAGGTAGATTTTCCGTTGAGCCCAGTTCATCGAC
ATAATATTAAACCTGTAGTGAAATCGGGCAGCGAAGAATTCGGGTCGGATCCCAAAATATCACATATGAGACCAGAAAAT
ATTGAGATTCATTGAGATATGCAACATAGGAGTGCACGTGGTTTCATTGGCTGTCACGTGAGACTTTCATAAACATAGAA
CCCAAATCTGAAATTAATCAAACTGAACCAAACCGAATAAAAAAGAACACTCGGGTGTTATGTTATAGAGTAAAACCGAA
TCATGAATACCCTTGAACAATATGGTTGATTACACGAAAGGCCAAGTTTCACGTTTTTTTATGCAAACTAAT
>BigSet014029|Contig19943|consensus|ann
ACGAGCGGCCAGTANCAACGCAGAGTACGGGGGGAAGTGCAATCTCCATCTTTGTATCTTCAAGTTCCTTCAAACATAAG
TGAAGTAAAAGATGACATCCATCTCAGCTTCCATTTCCACCTCATCACCATCCTTCTCTTTGCCCCAAAAGCCTACAATC
ATCCCCCTTGGTTCTCCATTTCTCCGATTTCCATCAATGATCAAGATGGGAAAAGTGAGATGTTCCATAGAAGATAAGCC
CGCTATAACATCCGACGACTTAGTAAAACCAATCGGTGAAGATGACTTTACTCCACAAGCACCTTGTCCAGAAGAAGGGA
CAATTTCTATTGGAACTACTGGAAAGAGTTCATGGCCGGAGCTTGTAGGGGAAAAAGGAGTAGTGGCAGCAGCTATAATT
GAGAAAGAGAATCCACTGGTTAATGCTATCATATTACCTGAAAATTCTCCCGCCACTTTAGACTACAGGACTGACCGTGT
GAGGGTATGGGTGAACTCTGAGGGAGTGGTGATTCGAACACCGGTCATTACATAATTTAGCTAATTTAAGGCTAGTTATT
TGGGTTGATTATCGTATCAAAGTTATTATAAGAAATAAATGATACGTACTTGTTATTTATTTTATGATTATGGTCGTTTA
AACTTTGTCAGGAAGAAACTGTATAATCTAGGGATGCTTTATTAAATAAAATTTGTAGCATGTGTGTATCTATCAGTTAG
GGTAACAGGGGTGCATCCTTTATAAGG
>BigSet005870|Contig50619|consensus|ann
CTTAACTATTCAAATACTCATAAACCAAAGTTCAATAATTATAATACCATTATAGTAAATACACACATACTAACACACCG
TGTTATATGTATTTTATGCTCAAATTATTATTATTATTAATATTGAACCCAAACAACATGATCTTCAGGCAAGAAATGGC
AAACCGGAACACTTCCTGGTTTCACTTTAAGCACTTGAAACGCCAAATGTTTTGGGTTCCATTTCGCGGTATCAATGTGG
CAAACCGCCACAGCGTTCACTTTCATACCATCCACACCCACCACAGAAACCGCATACGCTCGAGTAGCAACGGTTTCATG
GCAATAAAACACCGCGTATGGGTAGATTTGTTTATGACAAACCACAACTTTATCCCTACCTCGCTTTTTAGCGAGCTCAA
CTTTGTACTTCTGTAACGGAGTGCTTTCTTTAGCATTCACCTCAGTTGAAATCGCCTTCACCTTTTTACCTAACTTTGTA
GTAACAAAATCGACCATAGATTCTAACGAAGTCGCACAATATTTTTCTTCACCTTCGATGCCTTTATTCTCACATTCGTT
AAGTGTTTGCTTCATGTCTTGACCTTCCATTGAGTCAGGTTTAACCGAAAAACGGTTGTAGATTTGTGGGAGATCCTTTG
ATGAAAAGGGTATTGAATCCACAACTTTTCGCGGTAAAAACATCGATTTTTGGTCGTTTTTCGTGAAATGTAGGTTCATT
TCTATGCCTTGATGCAAGTCTTTTTCCAAGAAAAACAATGCTACATTTGGATCATCTTTTAGCTGATCTTTGGAGGCAGC
ATATTTGTACACAAATGGATTTACACCAGGTTGTACCCCTACAGAACCCGGATTCCTTCGGTTTCCGTAGTGCACTCCTT
TACCCCCTCTTCTAACACCAACATTCGGCCCTGGCACTTGTTTTCCGACTCTGGTCGCGGTGATCATTTCATCATCCCCT
TCTGTAAACCACCGTATTAGATCATGTTTTAGCTGGTCAAAGGGTGCAATGCCCGTTTCATCACTCCATTCTATTAAAGA
TTCCTTAATTGCTTCTGGCATAGGTGTGGTTGGCAACATATGCTTCCAGTACACTTCAGGAGTTACTGCATGACTTTCCA
CAACTGCTAGTGCTAGCGAAAGAAGCAAATAACAACGATGGAGAAGAGGGAACCTCATTGGAGATTTTGATGATCCCCGC
GTACNAGAGTCGGAAAACAAGTGCCAGGGCCGAATGTTGGTGTTAGAAGAGGGGGTAAAGGAGCGCACTACGGAAACCGA
AGGAATCCGGGTTCTGTAGGGGCACAACCTGGTGTAAATCCATTTGTGTACAAATATGCTGCCTCCAAAGATCAGCTAAA
AGATGATCCAAATGTAGCATTGTTTTTCTTGGAAAAAGACTTGCATCAAGGCATAGAAATGAACCTACATTTCACGAAAA
ACGACCAAAAATCGATGTTTTTACCGCGAAAAGTTGTGGATTCAATACCCTTTTCATCAAAGGATCTCCCACAAATCTAC
AACCGTTTTTCGGTTAAACCTGACTCAATACCTGCGCGG
>BigSet014190|Contig52645|consensus|ann
CCGCGCAGGTCACTTTTGCTTGTAAAAGAACTTCCGTGACATTATACTTCAAATACAGTTCAAGGGCTGTTAGGAAATAC
CCATATTGGTATCAACGCAGAGTACGCGGGGCAGCACAAACAGAAAATCAAATAACAACAATGGCTTCATACTCAATCAC
CATGATCCTCCTATCACTTCTCTTCTCCGGATTGTTGTACGCCAACGGAAGAGCAGTTGATCTCGTGTCGACTCTCACTC
AACAAAGCCAGTTTGATTTCTTCACACTGGCTCTCCAGTGGCCTGCAACTTTCTGCTCAACACATGAGAATAAATGTTGT
CCTGAAAATGGTTGTTGCGCAGGAGAAAATTCTCAATCTCCACCAGGATTCACAATCCATGGACTATGGCCTGATTACAA
AGATGGATCATGGCCATCATGTTGTGAAGGTGCTGCTTATGATGAAACAAAGATTGCACCATTGCTTGATGCTATGCACA
AGTATTGGCCGATACTAAGTTGCAACGATATATCATCATGCAATAACAAAACGAACTCGTTTTGGGCCGATCAGTGGGAG
CAACATGGTACATGCTCCACCTCAGTAACAGGAGACCAATATGGGTATTTCCTAACAGCCCTTGAACTGTATTTGAAGTA
TAATGTCACGGAAGTTCTTTTACAAGCAAAAGTGAAACCTTCAAATTCAAATACATACCCATCAGCTGTTCTCATTTCTG
CTATTGAAAATGCTTTCCATGCAAAGCCTCAATTGGACTGCAAAAACGGTGATGTAATTAAAGAAGTTCGTTTGTGTTTT
ACCAAGAAGCTCCAGCCTCGAGAGTGTGTAGAACCTAGTTCGTGTCCTGCTAATGTCCGCTTACCAAAATTCGCATTCTT
GGAAGGCGCCACCAAGACTGAGGATTGGTTGCTTTCTGCTGTGAAAACAGTTGTCTAATGAATGCATTTCAAAACCATAC
ATTTGTATGGTTGATTCCCAGTAAATAAATAAGTAATGGAGGCAGTGTACCTCCATTGATGTACCTTTGTGTTTGTTGGT
GCTCTTTTTATGTTTGTAGAATGGCATGTCAGCATTTTCTTTGAATAATAAAGGAGATAGTGACAGTAGTCACACAGTAC
CTCCGTTGATCTACCTTTGCATCTGTTGCTGTTCT
>BigSet008539|Contig30697|consensus|ann
CGATTGGAAGGTTGAGAGATGTTATCCATGCCATCGTGCCGACATATGGAAAAGTACATATCATGATCACCGTTGATGAT
CAAAACTTGGCAGTTTCTATCAACAAGTAGTTTATGATATACGAAACTACTGAAGATGTCGAATGAGTATGTGGTGTTCT
CTGAATCGCGATGAAAATTACCATTGTCTAGCTGCCACATTTTAACTGTTCCACAAGTTGGATCCGTATCTAAATCTTCA
CAAAGCGGCTCCAATATATTCGACGGGTTAATTCCACTCGTGCATTCATCCATCCGTTGAAGCGCACTTGAACATAACAC
GTTGTTCAGATCCTTATCGACGTAATTACCATGACAAGATTCTTTCGCTGAATTGTAGATATCATCAGATATTAGTGCAA
GCCTGTGAGCAAACTCTAATCTTGAGTTAAAATCACTGAATTTATCAGTGAGAGGGCTAATTATAAAGTATCCTTTGATA
TTCAGATGTGGTTGATTTCCATGTTCATTACCTTTATACACCTCTAGAGTAACTACTGGTATTATAATGCCCATGTATGA
AATACCAGATATGTACAACGGATTATTGCGAAACCTCGGATGCATAGAGAGCCACTTTTTAAGAAACTCATAAGTTTGTA
AAGCTAAGATGGAATCACCACTCTTTGATGCTTCAAATGTTGTAGCATACGAAAACCCTACACCGATCGGTAGATCTAGA
AATATTATACTAGCAGCCTTTGTCAATGCATTGGGATTTAACTCCAACGTAATGTTATCCCTTGTTGAACGTTCAAGACT
AATAGTTAGTGGACCTATTTGATACATGAACGGATACAATGCTGGGGTGCCCGGGCCACCGGTGAGATAAAGAAGAAGAG
GATCGCGCGACGGGTCTCTTTGAGACTCAACGAAATAGTAGAAAAACTGGGCTTCATTGTTATCTCCCACTTCTACGTAT
CCAGTTTCAAAAGCAAAAGGTAGATCACCATGAAAACCAGGGAGATTTTTTGATAATTGATTTTGTGTTAGAAAAAGGTG
TGAGATGCACAATGATGATCAAAAAGNGAAAGCCGTATGTAAGTAGACTTCATTGTGTGAGGGCC
>BigSet008897|Contig27075|consensus|ann
GCTCTTCCGATCTTGTTCATTAATCATTTTCATTTGTTCCGATCATCAATAATTCTTCAAGATATTCATGTCGATGAAAA
TTCAAGACACATTTTACATATCCCATGGACCCCCTTCTTTGTGCCTCGAAGAACAATGTATTCCTCTAGTGCATTTCCTC
CAATCTTTCCAACAAAAGGTGCACCCTATTCGCCCATCTTCCATCCTTCTTATCTCCGGCCACTTTGAGACTTCGTATCC
GACGGTCAACGCCGTCTCCAACAGCCCATCCGATACCATATATGATTTTGAAGGTTTTCCCGAATGTCTTTACGAGCTCA
AGTATCCGGCACCAGGAGCTCCAGAACTTGCTAAGAGAGTCAAGGAGCTTCTCATGGCTTCCGGGTTCGAGCGGGTTGAC
GAGGATGAGAATCGAGGGCTTGACCATGGTGCGTGGTCCCCACTAAGGCTTATGTATCCAGAGGCGGATATTCCAGTTTG
TCAGTTGTCCATTCAGACGGACAAAGACGCCACTTACCATTATAACATGGGTAAGGCGTTAGCACCACTTAAAAATGAAG
GGGTGCTTATTGTAGGTTCGGGTGGGACCACCCATAACTTGGAAAAGGTGCAATTTGACACCAGTGTGGTGCAACCTTGG
GCTCAAGAGTTTGATACATGGCTCAAAGAGGCACTAGTTGATGGAAGGTATGAAGATGTTAACAAGTACAAGGAGAAGGC
TCCACATGCGACCATGGTGCACCCAACGCCTGATCATTTCTACCCGTTGCATGTCGCGATGGGTGCGGCAGATGCGAATT
CCAAAGGCCAGCTTATCCATCATAGCTGGGGTTGGTCTTCTCTTTCCTATGCTACGTATAAATTCATGGTCCCGTTGAAC
TAGCATTTTGAATGACAATTCGTATTCCTATTTTACACGGGTTATAATAAAATATTCTCTTTGTCTATGTTTGAACCGAT
GATTGTTAATAAATTACCAAGTGGGTTAGCCTGTTAGCCTCACATTGGCAACTTTCTATTTTAACACGTGATGTGATTGT
TCAAAACTTTAATAAATATGGCCTTTATAGCCTTGATTGG
>BigSet005816|ANN1312.gi_90463659_gb_DY925538.1_DY925538
CGGCGGGGAACTCGACTCGACTCATAGGAATGGGGTTTGAATTTGAGCTAACAAGTGGCTCGCCACAACAACTCGGTAAA
CCACTATGTGTTGTGAGCCCAGAGTTCGTGTCCCCAAACCCCATTCACATGTTGAGCGGGAAGAAACTGCTAGCTCTTTC
TGATGGAAACTTTGGTGTCACTGATGTCAATGGTAACTTGATGTTCAAACTCAAAGGAAAACTATTGAGTGTTCATGGTA
AACGTCTACTAGTCGATGGTGCCGGAAACCGTATCCTCACTTTGCAGAAAAGGCTAACAAGTGCACGCAAAAGGTGGCAA
TGCTTTAGAGGAGATAGCACAAACCCTAGAGATCATGTGTTTTCTGCTAAACAAGTTAACCGAACCCAGTTCAAGACTTC
ACTTGATGTATTCTTGGCCTCCAATAGGAACCAAGATGTTGCTGACTTCACAGTCAAAGGCAACTGGTTTGAAAAACGTT
GTACTGTTTATGTTGGAGAGACTACAACTGTCATTGCAGAGATCAACAAGAAACAAAATGCTCAGTTCATGGCTTTTGGA
GTCGACAATTATACTATTACGGTTTATCCAAGTGTTGATTACGTGTTCGTTGTTGCACTCATAGCAATTCTTAATGAGAT
TAATGATGATAAAGATGATGATGATGAGAAATGAAGAACGAATACTAACCTAAATATTATGGTGTTATGTATAATAAAAG
AAGAATAACATGTCCTTACTCATGTTATGGTGCATCTGATGTCCATGGTTGTATCTCAAAATGATCAAGTGTATCTCTAA
TGAAACGCCTAATAATAGTACGACCTTTTTT
>BigSet001490|Contig2082|Contig62291|consensus|ann|c2715
GTTTGATAGAAAGGAGTGTTTGATACCGCCACCTGATGGCTATAAGGAGCCTATCAGATGGCCAAAGAGCAGAGACGAAT
GTTGGTACAGGAATGTCCCGTACGACTGGATCAACAAACAGAAGTCAAACCAGCATTGGCTAAGGAAAGAAGGAGAAAAA
TTCTACTTTCCGGGTGGTGGTACTATGTTCCCCAATGGCGTTAGCGCGTACGTGGATTTAATAGCAAAACCTAATCCCGG
GGATGAAAGATGGAACCGTCCGTACTGCCATCGATACCGGTTGTGGGGTTGCTAGCTGGGGGAGGTGACTTGCTCGATCG
TGGCATCCTAACCGTTTCTCTTGCCCCAAGAGATAACCATGAGGCCCAAGTACAATTCGCATTAGAGCGCGGTATTCCTG
CGATTCTTGGAATCATATCTACACAACGTCTTCCATTCCCGTCAAATTCATTCGATATGGCTCATTGTTCACGATGCCTC
ATCCCATGGACAGAATTCGGTGGAATTTACCTTCTAGAAGTACACAGAATCCTAAGACCAGGAGGCTTTTGGGTCCTCTC
AGGTCCACCGATTAACTATCAAAACCGATGGAGAGGTTGGAACACAACAATAGATGAACAAAAATCGGATTACGATAAAC
TAGAAGAGCTTTTAACTTCAATGTGCTTTAAAATATACAACAAGAAAGATGATATAGCAGTCTGGCAGAAATCATCAGAT
GAGAGCTGTTACAAACAGCTTGATGCACCAGATAACTACCCGACAAAATGTGACGACGGGACCGAGCCTGATTCCGCGTG
GTACACCCCGTTGAGACCGTGTGTGGTTGTGCCTAACTTAAACCACAAGAAACTGAGCTTGGAATCAGTCCCAAAATGGC
CTGAAAGATTACATGAGGCCCCGGATCGAATTGTTGATGTTAAAGGTAGCCATGTTAGCGACTTTAAGCGTGATGAGAGT
AAGTGGAAAAACAGAATAAAGCATTACAGAACGTTGCTTTCGGTTCTTGGAAGTGATAAGATACGGAATGTGATGGATAT
GAATACCCGTTATGGAGGTTTTGCTGCTAGTTTGATTGATGATCCACTTTGGGTGATGAATGTTGTTTCATCTTATGCTC
CTAACACGCTTCCTGTGGTGTATGATAGGGGCTTAATCGGAACTTATCACGACTGGTGTGAGGCGTTCTCGACGTATCCT
AGAACATATGATCTACTTCATCTAGACGGGCTCTTTACATCGGAAAGCCATAGGTGTGAGATGAAATATGTGCTGCTGGA
GATGGATCGGATATTGAGACCAAACGGGTATGCGTTCATGAGGGAATCAAGCTATTTTGTCGATAAGATCGCTACAATTG
CTAAAGGGTTGAGATGGGATTGTCATGTAGAAGACACTGAAGATGTTAATAACAAGGAAAAGATTTTGATTTGCCAGAAA
AAGCTTTGGTACTCACAGCAAAACTCATAGCAACAATAAAGATAAGAAAAGGTTGTCATTTTTTCAAGAAACCAGCAGAC
AGATAGTTAAATTAAAGAATCATTAAGTTGGTATTTCATTAATATTATACATAAGAGTTTTCAAAAAAAAAAAAAAAAGA
GGAAAATTAGTTGGGCATAAATTTGAAATCAAGCTGGTATAGATGTTTGTGTAGTAGAAGAAATATAAGTTGATTTTGGT
TATATTTTTGTAACAAGAACCAGATATGCTTTGTTTTTCTTGTGCTTTGTTCTTCAAGTTGGTTATTTGTAAGTTCCAAA
TTCTTATTGTATCTAATTGGATTTGCTTTACTGGTTTCTGTTTGTGCAATTCTTGCAAAAAACAAGTCTTATATGTATGT
AATGATTATCTGTCATCATTATCTCT
>BigSet009994|Contig1737|Contig44008|consensus|ann|c244
CCGCGCAGGTTACTCGGTTACCGTGCCTGTGAGACGAGTGAAAACAGAGTACGCGGGGCACCACACCAATTCAATATATA
TGGTCATCTTGGCAACCTAACGTCGATCCCTTCAACATCGACACTTCTTCTCCCATCATGGACACCAAACCAAGCTCAGA
ATCACAGATAATCACCATCGATGTTCTAAAAGCTGATGATCTTCTCCGCAACAGCAAATATCGGTACCTCGACGTCAGGA
CTGAGGAAGAATTCAATAAAGGTCATGTTGATTTTAGTGATGTTCTCAATATTCCAAACATGTTTATTACCCCTGAAGGT
AGGGTGAAAAATCCCAACTTCATGGAACAAGTACAGCAAGTGTGTACCAAGGATGATAATCTTATTGTGGGTTGTCAATC
CGGGGTCCGTTCAGTATACGCAACGGTTGATCTTCTTGATGCTGGATTCAAGCATGTATTCAACATGGGAGGGGGATTTG
AAGCATGGGTGCAAAATGGGCTGCCTGTGGCTGTGGTGACTGGTGACACCAAAACTGGGTTTCCAAGCCCAACATCTCCT
GTGGTGACTAACTGACTGGTGACACCAAAACTGAGTTTCCAAGCCCAACATCTCCTCAGCCTGCTAATAAATAAATAAAA
TAATGGAGTTTTAATTTATTAATGTTGTTTTAAATGTTGACGGGTGTTGGTTGCTGGCAATAAGAAGTATCTTTGAACAA
TAACAAATGTATTGTGTTTGTATATTTGAATCATAACTTGGGTGTAATTTCGTGTTTCGTGTTNNNNNNTGCTGAGTTAG
AGTGGCTGCTGGTTCAACTCAAGAAAGATGATAAAGGGAGAACATTAGAACAAGTGTTGGGGGAGATTGAGAAGAGTAGG
TTAACAGTGACCTGCGCGG
>BigSet006265|Contig1259|Contig21630|consensus|ann|HA89.CCFS2259.f
CCGCGCAGGTACACGGTGATGGTGGAGTCACCTCATCTGGACAGGGTGCTTGTGGAGTCAAGTCATCTTCAGGAGTTGGT
GGTGCATCATCGATGGGTTTGACAAGAGGCTTATCTTCGACGGAACATCTAACTTTCCCTGCCTTGCTTATCGATGGCAA
TCGAAGATATGGAGAACCGATGGTGGCGATCATAGGCTTTTGGAGCTGAGGGAAGGATGGTGAGAAGGTAGAAATGGGAG
CGGAGATGGATGCCGCCATTTCTTTTTTTTAATTTCTTCACAAGCATTGCATGTATTTTACGAATTAGAACTTGCAACTT
AATACAATTATATTATACGCTCAATATGATATATAGATTTTTCCAAACCATAAAGTGGGATATGATTTGGAATCATATTA
TATATATTAAACTCCACCTCACATATATGACAAGTTCATATGCTGTAGTATTATGTCATTGGATTGACTAGTAATGATAA
TACATGAGATTTTGTGACATCTGGACGATGACCATGTCCGTCTGCTTCATGGTACATGAATTGTGCCATTCGACCCAAGT
TTGTTCCACATTCGATAACCTCCTTTAAAAACTGAGAGTTAATTACACTCGATCTTTCTTTGTTAAGTTTCTTCCATGTG
TTAAGTATTAACGTTTTCACATACATTCTAGCTTCCTCTTCACTTGCACCAGTCTCATTCATGTAACACTGAACTGATTT
TGGCGTATCACCTCTTTTCATTTCGTCCGTGTATGTCCCCAAGTCATCAGCAAGCCGAAGGATTATCGCTGAGTAGCGAA
TGCTGTCCTCCGCTCTTTCCATGGAATGCAGGAGTTCTTCGGTTGGAGTAACTGATGTTACAAGACTAATATGCTTGAGC
ATTAAAGGGAGTGATATTGACATATAAGCATTTTCCAAGTACTCTTCAAGTGTTGGCTTGTATCCACTGTGGTACCACTG
AGCTTCTTTTAGGTATGCCTTGCACAATCCTTCCCACGCTCTTGTTAAGTGCGGAAGGTTGAAGAACCCTGTTTCTGTCA
ATGTATAATATGCGATCTCGTTTATTGAGTTATACAATCCAACAAAACATATCTTCATATACTCGGGGAGCTCTTCAATA
GAGTTGATATCCCATCTGCCGACAGCCGCAGTAAATTGCTCAACTTCTTCCAAAGTACCATACACATCGTAGACGTCATC
GATAGAAGTAATCAAAGCGAAAACCTGTGCTAGCATTCTCCTTAGAGGACTAAACTGTGGTAGGGAGTTGGTACCAATCG
TCCAGAGGAAATTCTCCACCAACCGGTCTCGAAGAAAGGGCAGCTTTGAATCCCAGCTTGTTTTTTTCCACCATCTTGAC
GTGTGTTTTAAATCTTCTAGGTGAATCGCTTGCAACATATTAAAGTCCAGTTTGGCAAGCTCGAGCAATGTTGGGTTCAT
GTCAGTTCGTTTTTCATACGCTTCAATAAACCACTTTGCCTCCACTCGTGGAACCATCCATTGAAGTGGAATATCTAACG
CGTGACTAATTAACGATGACAAATGTTCATCAGCAATGTTTTTTAAACTTTCTTTCAAATATTTAGTCGTGAAATCTCGA
GCATCGTCTAATATATCTTCATCCTCTACTGAAACATAAGAAGCTTCATACAAGTTTAGCATACCGATGATATCCTTCTG
CAAGTGTCCCTTGAAGTTACCGGTATCATCCAGAATGTCTTCAAATATCTCTTGAGGGACATGATATCCATGTTGTCTCA
AGACTCTAAACCCAAGGGATTTAAGATTTAAATCCAATTTAGTCCACTTTTCAGGAGTTTCATAGAAGTTGTAGTATATA
TTTCTTAAGACATTGCTTATTTCATTCTCAAAATGATAAGATATGCCGAGTCTCTGCAAATCATCAACCAGGTTGAGCAA
CTTCAGCGGATTCTCCTCCTTTTCATTATCTTTATAAATCATGGTCCTCACTGCTTCTTTTAGTGTCTGCAATCTTGGCA
TGTGCTTCTCTCCTGTATATTTGCTAGTGAGGGACTGAATATGATCATATGACCATATTGAAGGAGGATAACTTCCTGAT
CTTCTAACTGAGGTTGCCGTGGTAGGCACATCCATAACTTTGTTTTTATGAATTAATAGCTTTTCACAGGCAACAATATT
TTTTCTACTCGAAGAAGTGTTCGAAAAGAGGAATGGAGAACAAAATGCCCATACTGAAGCCATGATGCAAAAGA
>BigSet015720|Contig24651|consensus|ann
ATTGCTTAACCAACCATACAATGCTCAACCTACTTGCTAGTATGGTTTAATTTATAGTATTATCTTTTTTTGCCATCCTT
AAAAAGAGAAACATCTGAACCTTCCAATGGCACTTCAACTTAGCTATCAACTATCCTTTTCCAGAAGTTTCTTTGAGGCA
TGTAAACCAAAGCGAAACATCCAACATATTTTGGAGGCCAAGATTAGGCAGAACCATTTGATCCGGTGCGGAGACAAGTC
TAAAGTTTATCAAGCCGATAGCCGGTTAGCCATTTACCAGCCAACAATCTGGAGTCATGATCTTATCCAGGTCTTAGATA
ATAATTTCCCGGTCAACTTCGAAGAGAGGGCGAGAGAGCTAGAGAAGAAAGTAGTGCATGATTATTTAAACAACGGTTGT
TTCCGAACGTTGGAATTGCTTGAACACATAGATGATATCGAAAGGTTGGGTCTAGGTTATCGGTTTCAAAGCCATATACA
GAGACTACTCGACGTAATCACATCATTATATGAAATTAATGACGAGCATGATGAAAAAGAGAAGAGTCTTCATGAGGCAT
CACTTAAATTTAGGATTCTCAGACAACATGGTTATAATGTGTCACAAGCTTTTCTAAGGAAATTCAAGGATAGTCATCAT
GGTTTCATTAAATATCTACAGACGGATATCAAGGGATTGTTAAGTCTATATGAAGCTTCGCATCTTGCGTTTATGGAAGA
AAGTGATTTGCATGAGGCCAAGTTATTTGCTACCAAACATTTGTTGAAACTTAAAGGTCAAGTAAATGATGCCCAAGCTC
TTGAACAAATAAACCATGCATTGGAAACCCCCTTGTATCATACGATGCTTAGATTACAAGCAAGGTGTTACATTTATGCA
TACAATAAACGAAAAGATGCAAATCTACATCTGCTAGAGCTTGCCACATTGGATTTCAACAGGATTCAAGCGGCATACAA
AACAGAACTTAAAGAAGTATCAAAGTGGTGGAAAAATATAGGCCTAGCTCAAGAGTTAAGCTTCGTTAGAGATCGACTTA
TGGAATGTTTCTTTTGGACAGTTGGAGTGGTTTATGAACCTCAATATCATTCTTGTCGTGTAGGCCTAACGAAAGTCTGT
GCGCTGATTACTGTCATTGATGATATCTATGATGTTTATGGTTCTCTAGATGAACTGGTGATCTTCACGGATGTTGTCAA
GAGGTGGGATGTTAGATCAATGGAACATATGCCCAGATATTTACAAATAGGCTTTGAAGCTCTTTTCGATACAATTACTG
AAATAGGCTCTCACGAAGACATCACACCAATCCTTGTAAAAGTGTGGGGAGAGTTACTAGAAGCGTTCCTTGTAGAAGCA
AAATGGGCACACGCCAAATACATTCCAAAACTTGAAGACTATCTTGATAACGCATGGCTGTCGGTTTCAGGAGTGGTTAT
ACTTACTCATGGATATTTTTTAACCAATCAAGAAATCAAGAAAGATGTAGTTGAGAGCTTGGAGAGGTATGGTGATCTTA
TGAAATGGTCATCAATGATTTTTCGACTCTACAATGATTTGGCTACTTCAACGAATGAGATAGAAAGAGGTGAAAATGTA
AATGCGATTTCATGTTACATGCACGAGAATGGTGTCTGTGAGGAAGTTGCCCGTGCATATATAAAGACTTTAATTGTCGA
ATCATGGAGGAGACTAATCAAAGTGTATGTGGCTTGTTCTCAAGACTTAGCAAATCCGTTCATTGATATGTCAATTAATC
TAGCTCGAATTTCATGTTCTACGTACCAATATGGTGATGGAATTGGAGCTCCTGACGCTCGAGCTAAAGATCGGGTCTTC
TCTGTGATTATTGAGCCCATCACAATTAGAGTAAAGGAGCATAAGTATACTTAGATATATATTTTGGAAAAGTCTGTAGG
GTGATAGATAATCAATAAAATATTTGTTGCATCACACTTTTAAATGTAAATATACCCGATAAATATTTTTAGAAAGGTAA
ACTTCATTAG
>BigSet013477|Contig45223|consensus|ann
CCGCGCAGGTTAGTGAATACACAGGAGAAGATTACAAGGCAAGAGCGAGATATGTTANNGCGATGCTGTGAAAATGATGA
TCATACCCAAAGTGGGAAATCTATTGAGTACCCTAGAGCTGATTGATGATTTGCAGAGACTTGGAATATCATATCATTTT
CAGGATGAACTAAGAAACCTCTTGGAGAAGATTTACTACAATTACTACAAAACTAACGACAAGTGGCATACAATGGATTT
GAACCTTAAAGCCCTTGGATTTCGACTGCTGAGACAACACGGTTATCAAGTTCCTCAAGAGATATTTCAAAACTTTAAGG
ACAAGACTCAAGATCTTAAGCCACACTTGATCGAGGATATGATGGGAGTGTTGAATTTGTATGAGGCTTCTTATCATTCG
TTCGAGGATGAAGGTATACTGGACGATGCCAGAGAATTTACATCAAAATATCTCAAAGAAAATCAAGACCAGACTGATGA
GAGTATATCAGAATTAATAAGCCATGCTTTGGAGTTTCCACTGCACTGGAGAGTGCCAAGAGTAGAGTCGAAGTGGTTTG
TCGAAGTATACGAGAGAAGAAGTGGCATGAATCCAATATTGTTGGAGCTTGCAAAATTGGATTTTGATATGGTTCAGGCT
GTTCATATTGAAGATCTAAAACACACATCAAGGTGGTGGAAAAATACAAGATGGGATACGAAGTTACCCTTTGCTCGTGA
CAGATTGGTGGAGAATTTTCTGTGGACTATAGGTTATAGTTACCTACCTCAGTTTAGTCTTGGAAGGAGAAATCTAACAA
AGGTCAATGCTTTGGTTACTACTATTGATGATGTCTATGATGTGTATGGTACTTTAGATGAACTTGAACTGTTTACGGAT
GTTATCAGCAGATGGGATGTCAATGCAATCCAAGTGCTTCCGGATTATATGAAGATATGTTTCCTTGGATTCTACAACAC
AGTAAATGAGATTGCATATAACACAATGATAAACTCAAGAATCCTCATCCTTCCGTACCTAAAGAAAGCATGGGGAGATT
TATGCAAGTCTTACCTTGTAGAAGCAAGGTGGTACGATAGTGGATATACACCAACACTAGAAGAGTACCTAGACAATGCT
TTTGTATCAATATCAAGTCCTTTAGTACTAATGCATATTAAGTTTTCAACATCATTTGGTTCAACCGAAGAGATCCAGCA
GTGGTTGGAAGAATCTGAGAATATAGTTCACCATGCAGCACTAATCTTCCGACTCGCTGATGACTTGGGGACATCCTCGG
ACGAAATGGAAAGAGGGGATATTCCAAAGTCAATCCAGTGTTACATGCATGAGAGTGGTGCTACTGAAGAGGAAGCTAGA
AGGTATATAAAAAAATTAATCATGAAATCATGGAAGAAACTTAACAAAGAACGATCAAGTGCTAAATCTCAGCTTCTACG
GGAGTTTATTGACTATGCAATGGACATTGATAGAATGGCGCAATTCATGTACGGTAAAGGTGATGGCCATGGTCGCCCAA
ATGTGACAAAATCTCATGTATTATCATTGTTGTTTAATCCTATCTAAGGGATATAACTGTCAGTCATCCGTGTGTATCTT
ATACTTAGGCTACACTTGAATTGAATTTTATTAATAAATAAGATGTTAAAGCAACCTAGTCATGACTTGTATAAGGAAGA
ATCTATACATGAACAAAGAAGCTACCTTTTCGTATTATATTGAGTATTTTACAGGTATTAGAACA
>BigSet015246|Contig14217|consensus|ann
TTAGAAATGGTTGACGCTCTCCAAAAACTTTGCATCAACCATTACTTCCAAGAGGAGATCGACTCGATATTAAAATGTTT
CACACTAGAATGTCCAATTCTCTTGACTATGATCATGGTCCAAGTCTTTATGAGGTTTCCCTCAATTTTCGAATCCTTCG
ACAAGAAGGTTACTATGTTCCGGATGACGTATTTTCAATCTTCAAACAAAAGGATGGAAAGTTCAAGGGAGAACTAGCAG
AAGATGTGAAAGGTCTAATGGCATTATATGAAGCCTCACAGCTAAGCATAGAAGGAGATCACGTGATTGAAGAGGCTGCG
TATTTTAGCAGCCATGGACTAATAGAAAAGATTCCATTTCTTGATCAAGATAAAGCTACAATGGTGAACGATACTTTACA
ACATTCATATCAAAGAACCTCGCCAACTTTCATGGTCAAGAAATTTATCAAACATTACACAGGGACCACCATGTCTGAAC
TAGCCTTATTGGAGTTGGCTAAAGTCCAGTCGCTACATCGAACTGAAGTAGATATAATCTCCAGATGGTGGAAGGATTTG
GGTTTAGCACAAGAGTTTAAGGATGCAAGGAACCAACCGTTACACTGGTACTTATGGCCGATGGCGAGCCTCATTGATCC
TAGCTTGTCGGAGCAGCGAATCGAGCTCACAAAGCCCATTGCTTTAGTCTTCCTGATTGATGACATTTATGATGTCTATG
GAACTCTAGACGAACTTATACTCTTCACAGAAGCAGTGAAAAGATGGGACAGTAACACTCTTGAACAACTCCCATATAAC
CTAAGAATCTGTGTTGAGGCTCTATATAAAGTAACACAAGAAATCAGTGACAAGATCTACAAGAAGTATGGGTTCAATCC
CAATGAGTTTTTGAAACAAGCGTGGACAAACCTTTGTGAAGCATTTCTAGTAGAAGCAAAATGGTTTGCTTTGGGACACA
TGCCTATGGCTGACGATTACTTGAAGAATGGGATGGTTAGTACTGGGGCACATGTTGTGATCGTGCACTTGTTCTTCCTC
CTTGGTGGTGGTACCAGCAAAGAAAGTGCTATAATTATTAACGATAACAATATTTCATCTTGTTTGGCAAAGATTCTCCG
TCTTTGGGATGATTTAGGAAGTGCTAAGGATGTGAATCAAGATGGTCATGATGGATCATATGTGACATACTACGTGAAAG
AAAACGAAGGTTGTTCGATCCAAAATGCACGCGATCATGTTATGGCTATGATAACCAACACTTGGAAGCAACTAACTAAG
GAGTGTCTCTCCCCAAATCAGTTTTCAGATACATTTACAAAGGCTTGTCAGACTCTTGCAAGGATGATTCCACTTATGTA
CAATTATGACGAGAATCATTCCCTTCCTCTCATGGAGGACTATATAAAATCCATGTTTTAGTGGAGAGAAGACATTCTTC
AAGCTCTCACTACAAACACATATAAGGGTGTGTCAAGTTAAATACGTACTAGTATCTTGTATAGTTGTATTTCAACCTAA
ATATGATGTGATTCTAGGACGCTTTAGATCCTATGATTATATAAGAATAAGGTCACTTTTAATTTAGTTTAACCAAACCT
AAAAGTGACACATTATAAGATGATGTTAAACGTTTTTACTTTC
>BigSet009784|c3322
CTCGGCGGGGGGTTCCACCTTTCTCCGTCATTTGACCTGCTAATCGCCGGANAAAATGGTTGTATCGGTGCCGTTGACTG
ATCCGACGACTCAGCTGAACTTACCACCAGGGTTCCGGTTTTACCCGACCGACGAGGAGCTCATGGTGCAGTACCTGTTT
CGCAAAGTCGCCGGGGCTGATTCTCCGCTTTTGATAATCGGAGAAGTTGAATTGTATAAGTTTGATCCATGGGAATTACC
GAGTAAGGCGATGTTTGGAGAGAAGGAGTGGTACTTTTTTAGCCCCAGAGATCGGAAGTATCCGAACGGGACTCGACCCA
ATCGAGTGGCTGGGTCAGGTTATTGGAAGGCAACCGGAACCGATAAGGTGATCATGTCAGGGACCCAGAAGCTCGGAATT
AAGAAGGCGTTGGTGTTCTATGTTGGTAAAGCTCCAAAAGGGTCCAAAACGAACTGGATCATGCATGAATATCGGTTATC
AGAGTCCTCAACTAAGGACAATAGCGGCTCCACGGTTGGATGATTGGGTGCTATGTCGGATCTACAAGAAAAATTCAAGC
ACTGAGAAGATGACTTCAAGTAGTCCGACGACCGAGCTGAGCCACAGCTCTCCGGCAATGTCATCTTCGTCCAACGGCCT
CGATTCATATCCGGACGAMAAGTTTCTYMACTTTCCAACCGACGAACAAGATCAGAAGAGCGACATTCAGAAATTCAATT
CTGAGAACGACGACTGGATGAGTGTAGGTGCATTCGCTTATCCAAATCTGATCAACAACAACAACAACCCCAACCCGCTG
AATTCGACTTCCGTTGATCCGACCATTCGACACGCAGATGAAGTTTGTTAAATCGCCGGACGATGAAGTTCAAACCGGAA
TCCGAAGTCAAAGGATGGAAAACTCCAGTTATCTGATTTCACAGGGTTTACTAAGCACAACCGACCCATTTGCGATTCGG
TACCCGACCCAACAGAGCACCTCGGGTTATGAACCGTGATAATGTAACCGCAAAAGAATGTTGTTAAATAAGTAGATGGT
GTTAAATGTAAATAGGTGGGTTTTTGGGGGGGTGGGATGTAAATATTAGAAGTTTGGTGAGAAATAGATAATTTGTTTGG
TTTAGGATGAGTGGTATAATGTGGATGGTTAAAGAGTGCAATCTCCTGTTACTTTTTCT
>BigSet011107|Contig29284|consensus|ann
TAGTTACTAATTTATATTGTATAAATATGATTCTTACAAGTTACAAGGAACTCCCTCTAAAGAAGGTTATGTTATTGATA
GCTCTGGACTAAAATACCCTTACGAGAAAACAAACCAGGAAAAATCAATAAGAAAAATACTCCTTCATAACTAATAACCT
AGGCCAAAAAGGTAAACAACAAAGAAAACAAGTTTTATTTTATAAAAACAGGACATTAGGTGCTCATTGGGCTTGAAGGA
TCATTTAGAGCTGATACAGCATTATGAATTTGCATCTTCAAGAACTCTATTTCTTCCTCGCTAGCCTGAATGAAGAGGGT
CATGAAAAGGGTCTCTGTAAAAGCAGTAATATTGGCAGTGAGAACACTCAGCTTCAATGATTCAAACACCTCACAAATCT
TGGCCATTGTGTCTCTTCTTTTCCTACATTTTAAGCTAACCAACACTGTCTTCTCCCCCACATAGCACACTTTTAACTCA
ATAATTTCAAGGGGAAACGCCCTTTCACGGGAATCCAAAGATTGATCAACCCTTTTCTTTTTCGTCCAGTCTGTTGGCGC
AATCACCGCATCCTGATCAAAATCAAACACCCCAGATTCTGCTCTCTGAGCCTCGAGTTCCCTTATTTCGTCTTGAATAC
GCTTCTCTTGATCATTCAAATGTTGAATATAATCAATTGCATCTTTAATTATTGATGCTTTATCCATCTTAGTTATGTTG
GGGACCACTGCTCTAAGTGCAAAGAGCCTATCATTGAGCTTCTTCCTCCTGTTCCTCTCGGAACAATGTTTTCGAAGCCG
CCGACGACTGCGGTCCGTCCGGAGAACTTGAGTCGTAGTAGCTGGAAACCGTGTCTCCTAATGCGCCAAAACTATCGAGT
TCTTCGGTTTGGAGAAACATATGGTTCCAGTAGTTCTGTATACTCGTCACCGATGTTG
>BigSet015539|Contig63491|consensus|ann
GCACAATATCGCATATTCGCATAATCATTTTCAAAACGTAATGTCAAACACGCCCTAGATCTTCTAAGAGTATATAGGCG
TTAAAACTTCAAATACTTTCAACCTACTCGATCCGCTCCCATGTAGCTTAACATTTTATGTGCATCTTGAAACATGTTTA
TTCAATCACTATTTTTTCTTCTTTCTACTGTATGAGTTGATGTGCATCTTGGAAAAAAAAAAAAAACATAATTATATTTA
CAGAAAAACGACTTTGCTATTGTGATGCACGATGCTGGTCCCTGCGAGTCATAACTCACAATAGCCGGTCGCCTAGACAC
ATATCAAAATCATAGTAATTATACCAACAAACTTTCATATTTTGTTGCAGGATAGTAAGGTGACACCGGTTTTGACTTTG
TTAAGCATGGTCAATGGAGAAAGGTGATGAACAAGTATTGTTGTGCCAAACAAAGATCTTCCAAAATGGTCTTGGTTTAA
GCTTTCGACGGTTGTTTGATGATAACTCTAGTTCTGTTTTATGAAGCATCTGCCACATTACTTGTACATCCTCATACCCG
CATGTTTCAATGTCATCGTGTAGCTTCAAAAGCCCGCCACCGTTGTTTCGTGACTTAACACGGGCAGTCACCGCAAGCCA
AACACGTCTAACCGGAAACACCATCTTTTGCAGCCAATTCATCAGCTTCCGCTTCCGCTTCTTTCGCCTCCGTCTGAGTT
GACTCGGTACAATACTCCTTAACCAGGCCAGTACTAGTCCCTTTTAATCGTCTCTCTCCCGGAAGAGAGAGAGAGAGAGA
TTATTTGAAACTGATTTTTGGTGTTTTATATCACCGAGAGACGC
>BigSet005122|Contig53168|consensus|ann
GTGTAGGAGAAAGCAACAAATGTCCTCAATATGTCAGATTACCAAAATTTGCATTCAGAAATGTNACCAAGAGTGCTGAG
GAGTGGTTGATGTCTACTATTAAATCAGTTGTTTGATGAATGCATTTCAAACCCTTACCTTTGTATGGCTGATCTGATTT
CCTATGTTTAAATAAGTCAAGGAGGCAGTGAGAGTACCTCCATTGATGTACCTTTGTGTGTTTTGGTGTTCTGTTTAGTG
GTATCAACGCAGAGTACGCGGGGGCATTCTTTGTGAATAAAATCAACATCCGAATGGACCCAAACGGCGTCGTTAGGTAC
ACTCACCGCCGGTCACCCTCCTCCGACCGGTTTCTCAACGTTTTCTCTCCGCCTTCCTCCTCCGGCGTCATTTCCGGCGA
CTCCTCAGTCGCCGGCGACGATTTCAGTGAAGACGACGTGTTCTGGACCGGGGATTTCGCTGAAAACAAGCTCCGATCGT
CTGATTCCGTCAAATCAACCAACCGGAACCCTAGCAAACGTCAGGAAACGTTCGGAATTCTCGCCGCATTGCCGGAAAAC
AACGGCCGTAAACCTAATCTCCCTGTGCTGAACCGAAACCCTACGGTCGGTTCTCCGTCATCGTCGCGGTTAATTCCGTC
GATTCCGATGATTCCGAGGCCTAATAAGTTAGATCGAGATGTCTCTCAATCTATGCCGGTGAGATTTCAGCAATCGGCGC
CGGTGAACGTGCCGATGTTCGCGAGGAAGGTTAGGACTGGCGGTGAGCTTGCTGACGTGGATATTGTTGAGGATGATGAT
GACGAAGAGATGCTTCCGCCGCATGAAATTGTGGCGAGAGGTTCGTCGCCGCGTACGGCGTTTTCCGTTCTGGAAGGTGC
TGGAAGGACGCTGAAAGGAAGGGATTTGCGGTTGGTTCGGAATGCGGTGTGGCGGAAAACAGGTTTTCTCGATTGATTTT
GATTAGGTTTGCAGGTTTTCTAGCTTGTTTACTGTAATTATGCTGGTTTTATGTGTATATAATTTGCATTTCATATAAAT
TTTTCATGTTTAATGGAATTTGAAGTTCTAGG
>BigSet004137|Contig46799|consensus|ann
GGTCCATTGCAATCCTCTAATCGAAAATGGCTAACCTAACAGCTTCATCACTCTCTTCCACTTGTTTCTACAACCCCACT
AAACTTAACTCACTTGGTAATCTGAATGCCAAACTTCCATCATCAAAACCACAATATAAAACAATAACTTCCATGGTTAG
TGTTCCCACAAAAGTAATACCCTCAATCATCGTAGGCGGTGACATCAGTCTCGGCAAAGCGCTAAAAGAAATGGGCACAG
GCCAGGATTTGGTGCTGAATACCGGCGAACCAATTCCCATAGATTTCCAAGGGCCGATTTTGGTGTGCACTAGGAATGAT
GATCTAGATGCTGTCCTTGAGTCTACTCCTCAGTCACGTTGGAGCGATTTGGTATTTTTCCAAGATGGGATGCTGGAGCC
ATGGTTCGAAAGTAAAGGTCTAATTGATGCGAACCAGGTTTTGCCATATTTTGATGTTTCGAGGCCCGGTGAACCACCTG
TGGATGGTATAACGGATGTTACTCCGGAGGGATTAACTGCGGCTTTTGGCAAATGGGCTGCTGATGTGGCTTCTAGGTTA
CATGCCGGAGGTCTTACTTGCAAGGTCCTTGAGAAAGAACCCTTTCAGAAGCAAATGATGGAGAGACTTTTATGGATATC
GGCAGTCATGCTTACTGGCGCTCTCGTTCCCGGAACCACTGTGGGCGATGTAGCATCTGAGGCTCATCTTTTCGAGTTGG
CTTATCTCATCCCTGACATGATCACCGCAGCACAAGACGAGACAGGTATAGAATTTGCTGACACTGGAACTTTTGATAGA
ATTCTCGCTTATTCTCGAGCAGTTGGCCATATCCCAGCAGTAGTGGAGGATTTCAAATGGAGAAACGGGTGGTTCTATTC
GATCACGGAAAAGGCAATCGCCCAAGGGAAGGAAGACCCGATGCCTTTGCACACAAAATTTCTAAAAGCATTAAATTTAA
TTTAGTAAATTGCGTGTACCCAACAGCTAGTTATTATATGTAATAATCGTACATTTGACGCTTCTATTCATGAATCTAAG
ATTTTCTAATTTTTAGTATAATCAATTAACTGTTGAAT
>BigSet015320|RHA280.gi_22456554_gb_BU021034.1_BU021034
AAGCTGGCCACCTAAAGCACAACCACCCCTACCACCATATGGACCCATTGTCCCTCCTCCACAGCCTTACAATGCTGTCC
CACCATCTGGAAACATCCTAACACCACCACCATCAGGTGGTGGTGGCAAAGATCATACCGTCGTCATTGCGGTGTGTGCA
TCACTCGGTGGTGTCTTTTTCTTAGCATTCTTAGCCGCTGGACTCTTCTGCTTGGCAAAGAGAAAGAAGAAGCCAATCTT
GGTTCCGGCAGCAGCTCCGTATGGTCACGGTCATGGCGGGGGTGAAGGACATGGTCATGAAGGTGGCGGAGCCGGTGGTC
ACGGCCAACACTAGCTAAGTGCTAAATAATGCATAAAGAAATTCACTGGTGGTTACAGTTCATATCTCGTTTTATTAATA
ATAACATTAAGATTGTTTTTATATTCGTTGTGTGGGGTGGGACTCAAAAACTTTCATGTTATAGTGAGCGCAACTAGTAT
TATTCTACGTATCATATGTTGTGTGTTATATGTGAAAAGGGTTTTAGTTAGGTAGGACTCGTCAAATTCAAAATTTGTAT
TTAATTTGATTAATAAAAGTTGCCGAATGTTTGCACAAA
>BigSet009361|Contig2244|Contig66031|consensus|ann|RHA280.gi_22459239_gb_BU023719.1_BU023719
TAATTATTAAAGCATGAAACAGAATGTAAAGGAANTANAAGTAACAACTTATCTTTTTGCTACTAATTTCTTTATTCTCA
AAAAACAAAACAGAAGATTAACTATTTATTGAATACATGAAGATAAAAGCCCTTTCCATACATCTTTGAACCATTCTTGT
CCTGATTTTGTCTCCATCTACTAGAATCTCCAAAGTATAATCTCATATATATTTATTTCTTTAATGCAGCAAGGATGGAA
AGAACTCTAAAACCACAGTCCCCCTTTAGTGGTGGTAAGGAGGAGGTGGTGATTTGTAAGTGTAATGTGGTGGTGGGTAT
TTTTTCACGGGTGGTGGGGGTGACTTGTATACATAAGGTGTCTTTGGTGGTGACTTGTGAACCGGTGGTGGTGGTGATTT
ATAAACCGGTGGAGGTGGTGACTTGTGAACCGGTGGTGGTGGTGATTTGTAAACCGGGGGTGGTGGAGACTTGTAAACAG
GGGGTGGTGGTGACTTATGAACCGGTGGTGGTGGTGACTTGTAAACCGGGGGAGGTGGTGACTTGTAAACCGGTGGTGGT
GGCAGAGGACGTGGCCCTAGCAGGCCTAGCATGGCAACA
>BigSet012226|Contig2204|consensus|ann
CGTTTTTTGATAAAAGTTACGAATATATTGATATAGTTTAGGTGTAGAGTAACATTTTTGCCGTTCAAATAAAAAAAAAG
AGATGAAGGGAAGTTCGATCAAAGGAAACACCCAAGATAAATGAAATCACATCCACTAGCTCAAAAACATCTTTACGTAA
CTTCAAATTACAGCACATGGACCTTTAGTGGTATTAATTAAAAAGCAATTGAAATACCGGGACTATATGGCTATATATAC
AAGCTATTGTATCAATCAAGCATGAAGATCTAGAAGAAATACATTAGATCCATGATCATTTGAGATGAATTAGCCTTTTG
TGTGGCCTGTTGAAAAAAATGGAACCTTAAGGCTTCCTTGTTTCTTCTGGCTCTTCTTCAAATTCATGCTACCATTGCCG
CGACCAGATTCATGTTTTCTCAAAACACAAACATCTCCGTCGCATACAAATTTTCCTGCTCGTGACGATTCGGAAAAGCA
ACTCAAGATATTGAACATGGAGGCCATCTGTAAATTAAAATTATAATGTGTATGCATCC
>BigSet001894|Contig49678|consensus|ann
GAATCGAAACATATGAGCTTACAATATAAAGTCATAGTGTTATAGCTCATCTCATGAGAACAAATTTGAGTGTATCCATA
TGGCTTCTTTAACCCCGTTATTATTAAACCCAAACTCTGGTGGGAAACAATGGGTGGATCAAATCAGCGAAACCTTAAAA
ACCCAAACTGCAATCACAATAGATACACCTCCAGTTTCCATATTTGAAATTCCCAGACCCCTTAAAGAAGAAAAGCTGGA
AGCTTATGTCCCTCAACGAGTAGGGCTTGGGCCGATTCACCATTTCCGACCTGAGCTCTATCACAAGATGGAGCAGAATA
AGCTCACAGCGGTGAAAAGAGTACTAAAGCCTCATCAAATTCATGACTGTGAGCATATAGTAGAAAAGGTTAAAAAGATT
GTCCCCCTGATTCGTGATTGCTATGATTTGTACAATGATGCTGATGACAATATGCTGGCATGGTTATTTACCATTGATGG
AATGTTCTTGATTGATCGGTTACATGCTTATTCAAATCATGGGCATGTGACGGAAGCAAATGATTTGATCATGTTAGAGA
ACCAGATTCCGCTTATTGTGTTGAAGGAAATCCAGAAGGCGTTATTGGGCAAAGAGGCTCATGCACAAGAAGATTTCTTG
GAATCCAAGTTCCGGTATTTCTGTAATTCAACCTCCTCATTCGTCCTTTCCGAAGAGAATGTTAATTTTAATCAAGCTAA
CCACCTTCTTGATTATATGTATAATTCCATCGTGAACAATGGAACATTAATCCCAAGAAAAGTGTACTTCACAAACCCTG
GAAATGAACTATCTGAAGAAAACCCTACACAAGAACTACTAGAAGCTGTTACCAGATTTGCAGGAGTGATACCTGGGGTT
CAACCATTTTATCAAATCATTGAATTCGTTATGCAAAAGTTTGGTGAATTCTTGGAGGAAAAAACGACGGCTGAAGAGAT
TAAGGTGCCTTCAGTTACAGAACTTCGCAAAGTTGCCGGTGTGGAGTTCCGTTTGTCACCTAGAAATGAAGGCATAAGAA
ACATAAACTTTGTCCAAGGGAAAGTGCGGTATTGTTATCTGCCTCTCATTACACTTAGTAGTGATTCAGAGGTTGTACTT
AGAAACTTGGTAGCTTATGAGAAACTAATGGCAAAGAACAGTTTTAAGGGTGGATATGGTCTTGAACTCACCGAATATGT
TGATTTCATGTGTGGGATAATTGACACAGAGAAGGACGTGAAGTTGCTACGAGAGCAAAAGATCATCGAAGGAGATTTGA
GTGATGAGGAGATTGTGAAAATGTTTAATGGGATAGGGAAATCACGTCTGAGAACGAGTGGTGAATCTGAGTTGAGAAAG
ACAATGGCTCAGTTGAACACGGTTTACGAAAGCACTCCGAGTATTTGGGTTCAGAGGACTATTGAGAAGCAATTTCTCGC
TTCGGCCAAGTCTATCACGTTCTTTATTACCATTTCGACCGGACTGATCTTGATTTGTGAGGTGTATTTGATGGTTAATG
GTTTCAATTCATTGCACATGATGTTGGCTCGTTTAATTCGGGCTAGATTGAGTCGTTTACTCCATTTCTTCTATGGTCCA
AGGGGACCGAATGCAATCATCTAAACATTATCAATATATAATCATTGTTGTGTAGTTATTACCCATTGCAGTTATTATTA
ACTAATGTTATCCTGCTTTGTTATGCCAGTCCATGCTTACAAATTAAATACATGCAAACACTCAATT
>BigSet010411|Contig51155|consensus|ann
CATAAACCGTGCAAAAATCTTCTTTTACACCATATATTCATATCATACAAACAAAACCTCATTCATAAAATTGGCTCTAA
ATGGAAGACTAATCAATACTAACTAGTCCATTAACATACTTTAAAAAAGTCCATTTCTGATACCTTGGAGGTAATCGCAG
CAGCAAGTTGTGAGGTGAAATTTGGATCTTTACATAGATAAGTAGCCATCTGTTCCACTAAAACTTCATCAAGTTTTGGC
GAGTGGAACCCACTTTCTCTAGTTGAAATCTCTCTCTCATTTGCTAAAGCGTATGTCACCTCTTGCATAGTGCTTCTATG
GTTGTGTTCTCCTTCATAGGTTGCAACTAGAAGACCATCATCATCCATACTTCTTTGCACCTTCTTCTTCACTGGGCAGA
GTGGTGCATAAGAGCATTTATAGTAAGCTCTAGGTGATGGGTTATTTCTTGTCACCTTTTGTCCATATTTTCTCCATTGA
TATCCATCTTTCACTACCAAGCTTTTATCGGATGGGTCTACTTTTACATAAACTCTTTTTATTCCTGATATCGGTAGTTC
CTCTCTCGGCCTCTTCCACAAGCTTTGTTGAACTGTCTCATCAAATTTTCTCTTCTTTGGACTCGACTCTAATTCTTCTT
TGTCTTGAATTAGTTTCTTGACATGAGTTGTTAGAGAGTTATACTTGTCCCATATATCAATAAGCATCTCCTTTAACTTC
TTATTTTCGTTACTTTCCCGACTTAAATCATAAACCGTATGATCATCAACCTCTTTTTCAAACGAATGATCATCGTCGTC
ATCTATATAGGCGACTTCCCTGACTGGGGTGTCATCATCATCAAGAGTTGTGCAGAAGGGATTAAGGTTGAGATCAAGGG
TAACTGATGTGGCCACCATTGTTAAGTTTGAAGGTGTGTTAAGACAATTGAAGTAGAAAGTTAGGTGATGGTTTGAAGTT
TGAAGGTGTGTGTGTTCCCNTAATTNNTTGAAAGT
>BigSet010823|Contig1823|Contig47024|consensus|ann|RHA280.gi_22461756_gb_BU026246.1_BU026246
ATGGAGCTTCCCTCAACTTAACACTTTACGTTGTCGTTTTTTATGTGTGTTGCTTTTCGGATCTGGCTGTTTGTGTGAAT
CAGTTCCGGGTCTTTATGTGTTTGGAGACTCGTTAGTTGACGTTCGGCAACAACAATTACTTGGCTATATCTCTCGCGAA
AGCTGATTTTCCTCACAATGGTGTCNNNNNNNNTAACAGAAAAGCTACTGGACGGTTCAGTAACGGGAAAAATGCGGCGG
ACTTTCTAGCGGAAAAGGTGGGACTACCGTTGGCGCCACCGTATCTGTCACTCGTGTCGAAATTGAAGAAGTTGAGTAGC
ACCAATGCGACGGTTACCGGAGTTAGTTTTGCATCCGGAGGTGCTGGCATCTTCAACGGAACAGATGAACTATTTAAACA
ATCAATTCCCCTTACAAAGCAGGTGGGCTACTACTCTTTAGTCCATGATCAATTGGTTCAACAACTGGGCTCAGCTGGAG
CCCAAGCCCACTTATCCAAGTCTCTCTTTCTAGTTGTCATTGGAAGCAATGACCTCTTCGGCTATTTCAACAAAGACTCC
AAAGTCTCTAAGCAATACACCCCACAACAATATGTTGATCTCATGGCCACCACCCTCAAAGGACTTTTGAAGAAAATGTA
CGGACTAGGAGCACGTAAATTTGTAGTAAGTGGAGTTGGAGTAATTGGCTGTTGCCCGGCACAAAGAAAGCAGAATAGCA
CTAGCGAGTGTAGGGTGGAAGCAAATTATTGGTCTACAAAGTACAATGACGGTCTAAAGGCTTTGCTACATGAGTTGAAG
ATGGAATCGTCAGATTTCCACTACTCTTATTTTGATACCTACGATGTTATGAATGGCCTTATCCAACATCCCGAAACCTA
CGGAATTACGGAGATAAAGGCAGCTTGTTGCGGGGTTGGTAAACTAAAAGCTGACATCCCACCTGCGCGG
>BigSet000427|Contig18653|consensus|ann
GTACGTAAATTTCTTATGATTAAGTCATCAATATTACAATTATTTAATTTTACCAAAGATACAAACATTTAATGGTGCTN
CNNNNANNTNNGNTANNTNNTNCNNTTTGGCACAAAATATAAAATTTTACAACCTTTAACTTCCAAATAATTTGCATATA
AAATTACCACAAATCAATCGAAAAAAGTAAGAACATACACAAGCAAATATATCATTTCCAAATAAATGCATGGTGCCGAA
ACTTGAGGCTATAAATGGTGCAATCAAACATTAGAAGCAGCATCCAAAGCCATGATGGTGCTAAGATTCATGGGTGACAT
GTAGTCGGTTGAGCCCGTTAAAATTTGTCTCACGATGAGCCTGTTTGCTCTCTCGGACGGATGGAAAGCATCCCAAAACG
CGTATATATCTCTATTCGGACACAAGTTTGATAACTGAGTGCATAGCCCCAGTCCGTTATACGGTCCTTGTCCACAACAC
GCTACCTTTGATGTAACAAACCCATATCTTCCTGGATCCGAAATGAAATCGATATTGGTTTGTCGAATATTGGCACCGAT
AAACACATTGCTCCCGATCTCACTGTTGAGGCTATCAAGCATATTCTGGAGTTGTGGGTTGAACAAACTTGCTGCTCTTT
GCAAGTCGGGTGCACAGTTGCCATTTGCGCTGCGTTGTGCTAGTTCTGCTGGCACACAACCTAATGGTCCCGTTCCCGTG
ACCAAAATCCTTCGTAATCCCAATTCATAAAGCCTCGTTAAAACTTTACGGTATTCTGAGATCAAGTAGACAACATAATC
TGGCAGAGAAAACTGTCTAGATCTTGCTGAGAATGGGACTAAGTAGTAGTTGTTCACAAAATCATTGCCTCCCAATGTGA
TGAGTGTCAAAGCGCTATTTACAAGCCTTTCAGTCTCCTCAGGGCCAATTATATCACTCACCCTTTGTTGATATTGTTCA
AAGTATTGCATTTGCAGTGCGATCCTTATTATATTAACAAACTGAACTCCAGTGTCATTAAGTATGCCAACACCAGCAGA
AGCAAAATTGGCTCCAACAAGTAACCTTTCACCTGTAAGATATGGACTCAAGTATGGCAATGTTGATTCTTCACCAATTG
CTTGGCTGATAAGGTCGGGAATGTTAAATCCATTGGAGAACCGGCCCGTAGGGCGATGAGTGGGATAATCAATCCCGTAA
GGAGGTTGATCGGCCCGTGCAGAGGTAGCCAAGTAGTTGTTGTTTCCATTATCGACTAACGAGTCACCAAACACAAAGAA
AGCTCTAGCCTCAGCTTCAAGAACAACATTACTAAAAACTGCTAATATCAGACACAATAATATGGCAAGTGATGATTTTG
AGCTACCCATTATATAAATAACTATAACTGGCAATGTAGAAAAACACACACAGAAAGGTGTGTTTTTGGGGTCTTTCTC
>BigSet010232|Contig3574|consensus|ann
TCCTCAAAGAAGCTTATGCTTTTTCTTGATTTCAATGTTCTTGGTTCTTCTGCCAATCCGGTTGATCTTGATTGTCATTG
TGCAAGCCAACACCACCCCAAACCACCGGTCACTCNNCCACCNGTTGTNAAACCACCNNTNNNNNNNCCACCNGTTCCCT
CNTACCACCCGTCGTAAAACCACCCGTCACCCTTCCACCAGTCACCCTCCCACCCGTTGTCACCCCACCAATTGTCACAC
CACCAACCGCGAAACCCTGCCCACCACCAATGTCTACACCAGCTCCACCAGCAACATGCCCAATTGACACCCTAAAGCTG
GGAGCTTGTGTCGACCTTCTAGGAGGGTTAGTCCACATTGGGTTGGGTGACCCTGCGGTTAACAAATGCTGTCCAATTAT
AGCCGGATTAGCTGAACTAGAAGCTGCAGTTTGTTTGTGCACAACCCTAAAACTTAAGGCTTTGAACCTCAATATTTATG
TTCCAATCGCTCTAGAGCTGCTAGTTACGTGTGGCAAGACTCCTCCTCCTGGGTACACGTGCTCCCTCTAAATGAAAGAA
GGTTCCTACCCAGGCTAACTAGTTGATGGAAGCATCGATGGAGTCTTCATGAGAGGATGTCAATTGTTAATTTGGAGTTT
CTTATGGAACTTACCCCATAATTTGTTACAGCATTTACTTCTTCTTAAAATGATTTTTGTTTTGCATGTTTCATTGTTCA
CTTAGTTTCCGAAGGGAGCATCATTAATTCAATGAATGAAAAAGGTTGCTTTCTTAATATCCGTTTGTTTTTTAACGCAT
AGCAATATGTTTTCTTTTATCATATATAGTGTTCGTTTCATAGAATAGAATGAATTCTGAATGGAACTGGAATATAGATT
TTATTTCTTATGTTGTTCGTTTTATCAAGGAATTCATTCTAAATCC
>BigSet000648|RHA801.gi_22310605_gb_BQ911826.1_BQ911826
TGGGAGAGTGACAGGTGGAAGGGTGACTGGTGGTTTTACGACAGGTGGGAGGGTGACTGGTGGTTTTACGACGGGTGGGA
GAGTGACTGGTGGTTTCACAACGGGTGGTTTTACAACAGGTGGTTTGATGACCGGTGGTTTTACAACAGGTGGTTTGACA
ACCGGTGGTTTTACAACGGGTGGTTTGACGACCGGTGGTTTTACAACGTTCAAGAAGAACCACAGTGGAAATGGCGGTGG
CGTGTATGGAGGTACATGGGTGGGTGAACTGGTGAAGGAGAAAGAGGGATAGATATGAAGTTAGGGGTTGTGAACCCTAG
GTGAGTATGAGTTTTTGTAAGGGAATGAGGTTGTGTTCAATTACCGGTGGTGGTTGCGACGGTGTTTACATTTGTTCCAT
T
>BigSet000334|Contig1708|Contig43177|consensus|ann|c4285
CAGAGTACNCGGGGGGACATCGGCCAATCACACCTTCCTCTCTATTCAACACAATAATCAAAAGATTTTCTTCTCACAAG
TTGAAAATGAAACATATAACACTTGTGACCCTTAACCTAGTAATACTGATGTTCATATTTCAAGCTGTCATCACATGCAA
TGCACGTGCCATGGGGTATGCACAAAAGCTTAGGGTTCTTGCAACCAAGTATAACGTTACATCCATTCTGGTGTTTGGAG
ATTCCAGTGTTGATCCTGGTAACAACAATGATCTTCCAGACACATGGCATAAAGGCAACTTTTTGCCTTACGGGAAAGAT
TTCGTTCATTCGTTTCCAACAGGAAGGTTCACCAACGGCAGGCTCCCCACTGATTTCATTGCTGCTGCTTTAGGTTACAG
AAAAGAAATCAAAGCCTATCTGGATCGGTACCTAAAAGAAGAAGACCTGGTGCATGGTGTTAGTTTTGCGTCAGGTGGAT
CTGGTTATGATGATTTCACTGCAAATATAACTAATGTTATATCCCTTAACAAGCAACTGGAGTACTTTAAAGAGTACAAG
ATTCGTATGGAAAGGCTAGTTGGAAAAGAAGATGCTCATAGGATTGTGGAGAATGCAGTGTTCATCTTGAGCATGGGTAC
AAATGACTTTTTACAAAATTACTACTTTCTTCCTACTCGATCCCACATGTTTACCATCGCCCAATACCAACGTTATCTGA
TAAGGTGCATGGACATTTATGTTAAGAAAATGCATTCACTGGGAGTGAGAAGATTGGCAGTTGTTGGGATGGAGCCATTC
GGGTGCATGCCTTTGATAAGGACGTTAAAGAATAGTGATAAATGCGATGAAGAAATGAACCAAGTGGCCCTCTCTTTCAA
CCTTTTGTTGAAAGCGAAGGTGTCTGCACTGGAGGCAACATTAGGGATGAGAACTGGCTTTGTCGACATTTATGGTGTCA
TTCAGAATATCTTACGGTACCCATCAAGATATGGTTTTACCGAAACCAAAAAGGGCTGTTGTGGATCAGGATTAACAGAA
TTCGGGACGTCTTTAAAAGGGCTAAGTATGTGTGCAAATCACTCAAAATACATCTATTGGGATGCTGTTCATTTCACAGA
AAGCATGTATTATATCATTGCAGACAAGGCTGTGAAATCTATAATCACAAGCCTTACTTAGCACCTCAATATTAGGGGTG
TTTTGTATGGCTTTAGTTATAATGTTGTCCTCATTTACTCGATTTCATTCATTTGTCATTTCATTGTGTGGAAGAATTCT
TATGATTACAAGTGTGAAATTATGTTCAGTTATATTTAATTATCAGATGTATGATTGCTAGCATTTTTTATGATGAAATA
AAATTATTTCTGTGTGATATCANNAAGAAAAAGTACCGACTGCGTGGCCGCTCGT
>BigSet010200|Contig63081|consensus|ann
GATGGAGAAGACTTCAAGATTATACTTGCATTACCCAATTGTACATTAGATACTACATATAACTTAACTTAAGAAATGTT
AAAATGGGAGAATTTTCCATAATGGCCGGCAAGCCAACTCATCTAAATAGTCTTTCAACACTCTTTTCATCTTTTAATAG
TTTTCCACATATTAATGATATATTTCATGACCCACAGAAAGTTATGAATAATAAGTTTACCATGTGCATATATTGGTGTA
CATAATTCAAAAGCAACAAATAATCATACAATATTGTAAACTTTAAAATTTGACACGATTATTGATATCATTTGGCCCCA
TTGCTTGCTTGTCTCTCGCGCATTATCTTAACACCCATGTACCTTCCTAACATCATAACGGTGGCTTGAGGGTTAGTTCC
CGGGGAATTACGGAACGTCGAGCCGTCAATGACCCTGAGAGAATCTATGCCGATAACCTTATAATCGCGATCCACGACTC
TATCTACAATGCACCCGCCATGGTAATGCCATATGGTCATCACAGTGTCCTTACAAAACTGTTCTAGAGATCGTGACACA
TTGGCATGTTTGGGGAGTAAGTTTATTGGTGAACTCGCGGTCATGTTGAGAAGAGTAATTATAGATAGAGAATCAAATCT
GAATGTTGAAAACGCGTTAGATTCGATCACATTCTCAATTATTTTCATCCCATCAACACATCTTTGTAAGTCGCGAGGGT
CTTTAAAGTAGTTGAATGTGACCGAAGGGTTGTCATTTGGGCTACGGGATGTAAGCTCAAGATGGCCCGTTGAGATCGGG
CCCATAATCTTCTCTAGAATAAACCCGCCCACGAAAGCACTTTGTGGGAGTGATTGCATAACCTCTACCGCCTTGTCTAT
GGCTTCTTGTGTTCTTTGTTTTGGTGGTACTGTTGAGAGTTGCCCAATCTTTGGAGAAAACATTCCATAATCTTGAGTTC
GAGCTCCACCCGCAAAATTCTCACCAGAAGCAGCTTCGATATAGGTTCCATTGTGAGTGATACCGACGACTTGAATGAGA
GAAACCTCAACGGGTTGAGGAGAGGGGATGAAAACTGCATTCATCGGGTTATCAGACATTCCAAGGCCCACCATGGGCTG
ATCCAAAACCATTGTAATGTTATGGGCCTGAAGTTGTCTTTTTGGGCCTATTCCACTTAACATTAAAAGTTGTGGGCTTC
CTAGGGCCCCAGAAGACACTATGATTTCATTTTTGGACCCTCTCCTTAAGTAAGCCCGGTGGCTTACCCCATTTGCATCT
GCAAAGATCACTCCATGGGCCTTGGGCCTTGTACTTCCTCGTGTCGTGAATAATATTTGGTGAACGGGCGCATGGAGTAA
CACGGTGAGGCCACTCGGTTTAGCATACCGAAGCAAATCGGCCGCGGTGTGTCTGTGACCGTGTTGATCAAAAATCGTGC
CACCAACTTTGGTACCGTACATGTGATCGTAGGTGAACCCCCC
>BigSet005305|HA89.CCFS1852.f
AAGGGTAGGTTAAAGAGACTAGATATAACTTGCTAGTCACATTTCTTGAGTTTTGTTGGAAATATCGGAGCTAACACTCA
AAGTTTTAGGAGAGTTTAAGATTGCAAATTTGATGTGTGCGATCAAGATTGATATATAAAATACAAGAACATGTTTTGTT
TTGGTGAGTTGTTGCTAAGATAAGGCCGTCAAGATTGTTGGGCTTCTTCTCCATATAAACCCTACTTCACCATCATCCTT
CTTCATCCGATCAGCTGCATTCTCTCAAGGCGTTCATGGCGTTTTTCGGGTGGTATAGATTTGTAGCCTCTCTTCTCAAT
GCACTTCTGCTCTTTCATACATTTTCTTCTGCTCAAACAGATCCAGGGTACACTTTCATGCACCAAGCAACAACAGCTCC
AACAGTTGCATACTACGACTACATCATCATTGGTGGCGGCACCGCGGGCTGTCCGTTAGCCGCCACCCTCTCTCAAAACG
CCTCGGTGCTCCTCCTAGAACGCGGCGGCTCACCGTACGGAAACGCAAACATCACCGATTTAGCCGCCTTCGGGGCCGCA
TTGTCCGACCTCTCCCCAACTTCCCCGTCCCAACGTTTTGTCTCCGAAGACGGAGTTGTGAGCGCGCGTGGGCGTGTTCT
TGGTGGCGGAAGTTGCTTGAATGCGGGATTTTACTCCCGTGCGGGTCATGATTATGTTCGGCTCGCGGGTTGGGATGCAA
GGCTGGTCAACGAGTCGTATGAGTGGGTGGAAAAGGTGGTGGCATTTCAACCGCCGTTGAAGCAATGGCATCCGCGGTGA
GGACGGGTAGTGGAGCTGGATACGACGTATACGGGTC
>BigSet012058|Contig66017|consensus|ann
GGGGAACCTNTCTTAACCTAAGTTGATTATGACCCAATCATTAACTCCTGCTGCTGCTGCTGCTGCTGCTGCTGCAACCA
TCACTCCTCCTCCATCTCATAAGATTCTGGCTACCCACCGGAATGTATCGCTTCTTCTTCGCAGGGATGTCTTGGTTGGT
ACAGTGTTTGGGCTGACCATTAATGTCGTCGGTGATAAGAATGCTGCAGCTGCAGCAAGGCGGCCCCCACCGCCTCCCCC
AACAGAGAAAGAGAAAAAAAGACCCGAATGTAAGCGGTGTACTGGCAAAGGTGTTAGCTAGCAAGAAGAGGAAGGAGGCG
ATGAAAGAGAGCATTGCCAAGCTGAGAGAAAAAGGGAAGGCCATCAATGAGCCATCACCAGCGCCAGAGTAACCAACTAT
ATGTTACTTTAATTAATGTTGTTGTAACGAATTCATTCACCTTGCTTGACTTCTACTTCATGATCTATTGTTTTGTAATA
TGAGCCACTCTTGTTTTGACACGTTCATTTTGAAAGTAAGAAGATCGGAAGAGC
>BigSet010104|Contig38249|consensus|ann
CCGCGCAGGTTTAGAAATTCTAAATTAACAACATAGATTCTCTTTGTACATCATACATAATACCATAAACATAACAAAAC
CCTTCGTAATAATATAGCACATGACCCATAGTATTCATATTTATCTTACTTTCTTCTATTTATATAATCCAAAGCTACTA
CAATAGTGTAGATAGGACGGTTTTGAACAAATGGTCGGAGATTATACGGTTGGTTTTTTCAGTAGGGTGGAAAGAATCCC
AGAAAACATATGTGTTGGCGTTTGAGCAGGTGAACGGATTGTATTGGTCGCACATATATCCCATCTCGAATAGTCCTGTT
GCACAACATGCCACTGACGCTGAGGCAAACCCAAAAGAGGAAGGTTTTTGGACAATTTGTTCGAAAATAGGATACGGGTT
AGAAAAGACGATTTTGCTCCCTGGAAGCTCGTTATTCAATCGTTCGACTAAACCACTCAACTTCCCGTTAAACGCCATGG
CCACCTTGTTATAGTTAGTGTTGCACGTACCTCCATTTCCATTCATAAAACTCGTGGTTCTCTCCAATGGCAAACAACCC
ATTGGAGGAAGACCACCGAGTGACACTTTTCTTGCACCAAGACCGTAGAGCTCCTTGATAAACGACTCGGCAATGGTGAC
TAGATAATCTTGATATTGGTTGATGTTGTATTGAGATCTCCTGTTGGGAAGTGTATAATAGTTCTCAAGGAAGTCATTGG
TGCCCATGCTTGTAAGGTAGACTGCTTCTGATATAATGGTGTTGGCTTTTTGGTCACCCAAATAGTCTCTTAGTTTCTTC
TGGTATTCCTTATAGTACTCCACTTCCTTCCATAGAGGTATCACTGAAAGCACATCAGAAGTAGTATTATCGTAACCAGT
ACCGGCAGAGGCAAAGCAAACGCCGGTAGCAAAATCTGAAATGTTGTACGCTGGGTCCAAGTAAGCTGGCACGTACGGTC
TCAGACCAAACGACTCCGATATAAAATCAGGCGGGACACGTCCGTTTGAGAATCGTCCGGTGGGCTTTCCGCCGAAAAAA
TCACGACCGTAGGGCCGAAAATTGCTCTTCAAAACCGTTTGGATTTGGTTGTTGTTCCCGGCATCCACAGAGGAGTCACC
GAACACTATCACTGCCGGGACCGTGGCCCGGATAGTGTAGATTTGCATGAACAACATTGCAAAAACAATGAAAACCCCCA
TCTTTAGGTTTTTGAATGAAAATTGCTTTGAGAAGAGTGAGAGCAGAATGAACATAAATATAGAGAAAGAAGATTGGAGT
T
>BigSet010604|Contig3836|consensus|ann
ATTAATGATGCATTTTATCGACCACTACATTATACAACATAGCCACTAAAATTCCTCACTGAATTTCAGAATATATATAT
GTTTCTCACTGGGAAGGTGCATGCAATAAACACAATTACATTTTTGTTGCAATTTAGTTGATGTCACACCAAAAATATTA
CTAATAATTAGAACACAAGGCTAATAGACATATGTAGATATAAGGCTATTAGATCATAGAATCCAAGGCCATGATGGTGC
TTAGATTCATCGGATGCATGTACTTCTCGGAACCAGAATATATTGTTTCAACAATGATCTTGTTTGCGCGTTCGGTTGGA
TGGAATGGATCCCAAAATACATATATCTCCCTATCGTCACAAAGATTTGATGTCGGGTTACAAATGCCAACTCCATTATA
CGGTCCTTGTCCGCAACATGCAACTTTGGATGTTATAAAACCAAAGGCTTGAGGGTTACTGATAAAGTCATTTTGCATTA
GCATTGCGTTGACCGCGACAAAGTAGTCTGACCCAAGCTCCTGGTTGAGGCTCTGGATCATTTGCACGAGTTGGGGGTTG
TACAAAGCCGCAGCCTGTTGTGGCTCATTTGCACATTCACCGTTTGCAGCCGCTAGGGCTAACTGGGATGGAACACAACC
TAACGGACCAGATCCTGTTACTAGAACCCGTCTAGCTCCCAAATTATATAAATTCATAAGGATCTTGCGGTATTCTGAAA
TAATATATTTAGTAAACTGAGGAACAGTGTATTGTAGCCTTCTTGCAGTAACCGGTGCCAAGAAATAATTGTTAACATAG
TCGTTGCCTCCTAGTGTGATTAAAACCAGAGCCTGGTTCACGAGCCGTTGGGTCTGGTCCGGTCCGATCAATGCACTCAC
TTTAGATTGGTACTCTTGAAAATTTTCTAGTTGTTGACCTATCCTTATAATACTTGCAAACTGAATTCCGGTGTCGTTGA
GTATACCGATCCCGGCTGACGCAAAGTTTGCACCGACCAATAGTTTGTCACCGGTCAACTCCGGGCTCAAGTATGGCAAA
GTGGGCTCTGCCCCGAGCTTTTGACTGATAAGGTCGGGTATGTTAAATCCATTGGAGAAGCGGCCAGTGGGTCGATGGGT
TGGGTAATCAATGCCATACGGTGGAGAGTCAGCTCGGGCATCAGTGATAAGGTAATTATTGTTGCCATTGTCAACCAACG
AGTCACCAAACACAAAGAAAGCACGAGCTCCATGAGCTTTTGGCACGGCTACAAGTAGTAGAGCCGTTAAGACCACAGCT
AGCGGCAGATGGGTGATGGCGGCGGTCGCGAAGGAGGAGTATTTAGCCATCCCCG
>BigSet013248|c3084
CGGGATCCTCACATCTTTCTTTCATGGCCCTTTCAACACTTACCATTGTTTCTTTACTTGTATGCTCATTCAATGTTGTC
TATGGAGGTTGGGAAAATGCCCATGCCACCTTTTATGGAGGCGGAGATGCCTCCGGAACAATGGGTGGTGCTTGTGGATA
TGGAAATTTGTATAGCCAAGGATACGGTACAAACACTGCTGCATTGAGTACGGCTCTTTTTAACAATGGATTGAGTTGCG
GGTCTTGCTATGAGATGAGATGCAATGACGACCCTAGATGGTGCTTGCCCGGGTCCATAATTGTGACCGCAACCAATTTT
TGTCCACCTAACCCTGGCTTGTCTAATGACAATGGCGGGTGGTGCAACCCTCCTCTCCMACATTTTGATTTGGCCGAACC
CGCTTTTTTGCAAATTGCACAATATCGCGCTGGAATCGTGCCTGTTTCATTCCAAAGGGTGCCTTGTGTAAAGAAAGGAG
GAGTGAGGTTTACAATAAATGGCCATTCATACTTCAACTTGGTTTTGATCACAAACGTCGGCGGTGCAGGGGATGTCCAC
TCGGTTTCTATCAAAGGGTCGAATACCGGGTGGCAACCCATGTCAAGGAACTGGGGGCAAAATTGGCAAAGCAACTCTTA
TCTTAATGGTCAAAGTCTATCTTTTCAAGTCACCACCAGTGACGGAAGAACCATCACAAGCTTCAACGTGGCACCATCTA
ACTGGCAATTTGGCCAAACGTTTCAAGGGGGACAATTTTAAGCTCTCCTTTTTAGTTAAAAAAAAAAGAGAGAACTCGAA
TTAAGAATTAAAAATTAAAATTAAAATTTAAAGTTTTAAAACCAAAATTTTAAAGAACTTTACAATTTGTATATGTTTTT
TATCGCCTGGATTGCGGTGGCGGTGAGAGCACTTGCTCTATTGCTGAGGTGACTAGTTAGCACCCGCTTAGAATTGTATT
TGAAACTAGTGTTATTACTGTTTTCTCCTTATGGAAGGGAAACATGCCTTGTTCACTTATTTGGATTAGAAGGCATTTCA
TAATGTACTTGTCATAAAGTTTGTAATTTCACCTTTAAACTTATTGAATGAATTTCAGATTAATAATTTCTTTGCTAGTT
GTTACTTTTACTTTAATTGTAATAAATATTATGGTTATGTACTAATTTACGTTTC
>BigSet002740|Contig339|c765|Contig43307|consensus|ann
CGGGGACACACTAATCTCACCAGACAAAAAAACAACTCTGGTTCTCACTCAATGGCTGCTGTTCCAGTTACTTGTGTTAG
GTTAACCACTTCAATGCAGATAGTAGGGAAAACCTCGGCGCTGAAGTTAGTCCCCATGGGTCGAAACAAAAGTGGTTTCC
CTTGCTTGAGAACATCGCGCTTTCAAATATCTTGTGTGGCAAAACCAGAGACTGTGAACAAAGTTTGTGAAATTGTGAAG
ACTCAGTTGGCATTGGGTGCTGACACCGTGGTTGCACCTGATTCTAAATTCGCATCTCTTGGTGCTGATTCTCTTGACAC
AGTTGAAATTGTGATGACATTAGAAGAAGAGTTTGGCATCAGTGTCGAAGAAGAGAACTCTCAAAACATTACTACGGTCC
AAGAAGCGGCGGACCTTATTGAAAAACTAGTTGAGAAGAAAAACGCAACTGCGTAAATTCTACCATTTTTTAATGTTATT
CTTTAAGTCTTCGGCTATCAAATGGACCATTGATTAGAATATTTGTTTGAAACCAAGAAATAGAACACAAGTATGATTAA
TTATTTGCAAGATTTTTGGATTATTTATGAGTTTTTGAGAGCAAACACTCGCATATAAACTTTACGCTTAATTCATAACA
ATATAATTATAAAATGCCTCACATATATGTAACCTATATGTAACGGCCACACTTTATATATAAGTACCATTAAATTACTA
GGAAAATCGAAACACATTACAACGAAATTCGAATAAAATTTCCAAGCTCACTTCTTCAGATGACGTTCAAGAATACTTGT
CAAAGTCGACCTAGATTGTAGCGAGACTTTCAGCAATTTTAAACCCTCTTCCAAGCCAATGCTTATTTCATACTTCTCGA
TATCATTCAATGTAACTTTATACTTTGCCAGAGTATTCATGGCCAATTGTGATGATGATGGGGATACGACTAGATCATCG
GTCACAAAAAACATACCAGATGGTCGTAGTAATTGTTCATTTGACCTTGGATCTTTGAGTTGATAAGTAGAGTTGATCAC
TTTTTGTGTAGTCGAGATGCCTTTTAAAGGAAACAGCTGGTATTTTGAAGAATACTGCTGTCCAAAATGAGGTTTAAGCA
GCATATCTTTGATCTCTTCGGACTTGAGGTATCTTCCTACACTCATACTTGAAATGCTTTTAAAAATATTGTCCATACAA
CTAATAGAAGAAGCACCATTCATCAATGTCCCGATTACCGTTCCTAAAGGTATTGATAAAAAGCAGAAGAGAAATTCGAC
AAAATCTTCTTTGGCTTCTGCAAATAAGAGCTTTCCAGTCGACTTTTGCAAACATACTTCCAGGACCATCTTTGAACTTG
TAGATGTCTCTTTTTTGATGAAAACTGATTGATCAGAAGTTGAACCGGACCCAGGAACAACTAAGCCAGCTAGGATAGGA
TTGTTGTTGTCGAACATTAATCGAGTGAACGGAGAATCAAGAGATAGTGCAATCTTTAGAAGATGAAGCATCTGTTTGGA
ACTCAAATCTAAAGTTTTCTCCTCCAGATGACTCGTGTCATTGATTCCAAGATCTGTGAGTATTCCAAACAAACTTGTCG
CGCTATAAGGCATCACAGAAAAATCGTCCGTGACGATGAAAGTTGCAACATCGGAAACAAACACACCACCAGCAACACGA
ACGTTGGAATTGTAAGAATGAGGTTTAATCAACCCTCCATCAAAGAAGTGGTTAACAGGCTCTGTGTCATCTATCTTTAG
TTTAAGATTTTTGCAGTGATCATATGATAGACTTCTGGGGTTAAGAAGCATAAATTTACATTCTTCTGTAACAAAGTAAC
GCTCAGGAAAATCCTTCAGGCTCTGATACAGATTGTTCAAGCTCCCAAGAGCCTCAAACGTTGCATCAGGATGTTTCCCT
AATATATTGACAATTGTTCCTAGGGGCAGTGACATGAAGCTGAATAGAATGTCAACAAAACTGTGATCCGCTTCAGCATA
CACCACTCTCTTTTTCACTTTGTCTATAAATACTTTTATAGAGATTTTAGCTTCGTTTGTCTTCGTGTCAGCCATAACAG
CTTTCCAGTGGCTTTGATTTCCAGTGGCTTTTGATGCAAATCTTATTAGCGAGGAGGATGGACGAATTGAACGTTCGTTC
TTCCCCCGCGTACT
>BigSet006908|Contig18452|consensus|ann
CCGCGCAGGTATGCACATATATATGTCGAACCAAAACTATGATCAATGATCACCCATACATCTGTATCTCTTTAACTGCT
TTTATTGATCTTGTACCAACATTTACGACCCATATTAAATGCACCATCTTTATATAAACACTTCTGTTTTGCTTCACACT
NACACATTTTCAAACAAAGACTTTTATGCTCATGGGTTCCAGAACCAGAAAGCTGTCGTTGGGGGTTGGTGGTTGTAGCG
GTGGCTTTTGTCATGATCACTACAGGTGAAGCTCAAGACTCCACCTCGGTCGTTCCGGCTATCATTGCTTTCGGTGACTC
TGCCGTCGATGTCGGTAACAACGACTACCTTCCCACCATTTTCAAAGCTAATTATCCACCCTATGGCCGTGACTTTGCTA
ACCATCAACCCACTGGAAGATTCTGCAATGGCAAACTAGCCACGGATATCACTGCTGATACCCTGGGATTCAGTACATAC
CCACCAGCATATCTCAGCCCGGACGCTACCGGGAAAAAGCTTCTGATCGGAGCTAATTTTGCGTCTGCTGGATCTGGTTA
CGATGATAAAACCGCCTATGCGAGCCATGCAATCCCATTATCACAACAACTACAATACTACAAAGAGTATCAAGGCAAGC
TAGCACAGGTTGCTGGAAGTACCAAATCAGCATCCATACTTAAAGATGCATTGTACTTGATCAGCGCGGGCAACAGCGAT
TTTGTCCAGAATTACTATGTTAACCCTTTTATCAACAAAGTTTATACGGCTGATCAATACGGATCATACCTTATCGGAAT
CTTTTCAAGCTTTGTTAAGGATTTGTATGGGTTAGGAGCGAGGAGGATCGGAGTGACATCGCTTCCACCGTTAGGGTGCT
TGCCCGCGGTTAGAACTTTGTTTGGGTCCCATGAAAAAGGATGTGTAGCTAGTTTCAATACGGACGCTCAAGCGTTTAAC
AAGAAGGTGAATGCAGCCGCAACACAACTCGGAAAGCAACTTCCCGGTCTCAAGATTGTTATCTTCGACATATTTCAACC
GCTCTATGACCTCGTTAAAGATCCTGCTTCTCATGGTTTTTTGGAGGCAACAAAAGGGTGTTGTGGAACAGGAAGGGTGG
AGACAACAGTGTTTTTATGCAATCCGAAATCGATAGGTACATGTAGCAACGCGACTGAGTACGTGTTTTGGGACAGTGTT
CATCCTTCTCAAGCTGCTAATCAAGTTCTTGCTGATGCTTTAATCCTCCAAGGGATTACACTTATCAGTTAAATAATTAC
TATTGCACTCTTTTCTTAAACTTTGTATAATTCATGTACAATGTTTGTTTGATTATGTTTCTGTTACTTCAACTACTGTT
TTTCTTACTTGTGTATTCAAAACACATGTAAAAGTCTTGTTTCAAATTTCTTATTGTTTATCAATTACATCTTATTTATA
AATGTTCT
>BigSet007769|Contig29203|consensus|ann
CCGCGCAGGTCTCCTGCAGCTTTAGCAGCATCTATTTGATTCTTTTGCCCTTCCCAGTCAACTTGCTCAGGGTATGCTCC
CTCTTCGAAATAGAATTCAGGTCTTCCACCTTTAGTTGGATCAAAACCAGGTTTCATTTTAGGAACAGCACTGGTAAGAA
TGACAATAGCATCCGTGCCTTGAATAGCCGGTTCCAGAGTCGCAGTCGGTACTTTTTTCTTTTTGTAATGAACCCTTGCC
AGATGTCCTCATATTCCATATAAAACATAGAACTTTATTAATTAAGTTATAACAATGACGTACAAAACATATATTGGTAA
TATAATCAACACAAAGAATGGTGTGCACATATGTTAACTTAGCCAGTTCCACCAAGAACAGCCTTGAGCGCCTTCACAGT
TGCATCATCAAGGAAAGTAGTCGCCTCCACCAATTTCGACGGCAAATCATTAGCAAACAATGCGAAATCAAGAATCTGTA
GGCCCGGTGTCGCGCTACTGAAGCTCGCATATGCAACCGCGGTAACACCACCAGCATTCACTTGAAAATGCAACAACCCT
TGAGGAAACACCATAATATCACCCTTCTTTAATGTCTTCAAGTAAACCGTATTAGCCGAGGAGATAAAACCGGCTTGAAT
AAACCCTTGTGTCACCAAAAGGAGCTCAGAACCACCCGGGTGTGTGTGCATCGGGATCACACCACCAACGGCTACATCCA
ACCGGGCAATGGAGATCCCGAGCCCATTCACACCGGGGAATTGCTCAGTAAATGCTGGAGTGACGGCGGCTTTGATGATG
TTCGAAGTGTTTCCAGCAGAGCCTACACCAGATGACACAAAGTCATCTACGGTTACTGTCGCAGCAGGCTTGCAAGAATA
GCCTGCTGGGCTTTCTGGACCTTTCAGGTCCGCAACACAAAAGTCTTGCACCGTGGCGTTCGCGGAGAAGGTGAGGAGAG
AGCATAGGATGAAGAGAATGTGAATCATTTTCAAGCTTTTTGTATTAATTAAAGGTTGATGAGAATC
>BigSet005803|Contig2090|Contig62399|consensus|ann|c6511
AGGGGAACACACAACTTTCTTTTTTTCTAAAAAAAAACCTTGCTCTCTATCGTTGATCAAAGAATGGCAACGGAGGAGAA
GCATTTGAAAGTAGAAATCCTAAGCAAAACTCATGTGAAGCCTCAAAAGCCACTAGGAAGAAAAGAATGTCAATTGGTGA
CATTTGATCTTCCTTACATAGCCTTCTACTACAACCAAAAGTTGTTGATCTATAAAGGTGGAGTGGAGGAGTTTGAGAGC
ATTGTGGAGAAATTGAAAGATGGGTTGAAGGTTGTATTGGAAGAGTTTTATCAATTGGCCGGAAAGTTAGATAAAGATGA
TGATGGAGTGTTTAAGGTGGTGTATGATGATGATATGGACGGGGTGGAGGTGGTGACTGCCACCGTAGAAGACGCCGAAA
CCGCCGATTTGTTGAAAGAAGAAGGAACCGCGAAGCTCAAGGAGTTGTTACCTTATAATGAAGTTTTGAACTTCGAAGGG
CTTCATCGTCCGCTTTTGTCAATTCAGCTAACAAAGCTCAAAGATGGGCTTGCAATGGGCTGCGCGTTCAACCACGCAAT
CTTAGACGGTACATCCACGTGGCACTTCATGAGTTCATGGGCCGAAATTTGCACCGGATCCAAATCCATATCCATTCAAC
CTTTCCTAGACCGGACCCAAGCCCGTAACACGCGCGTGAAGCTCGACCTAACCCCGCCGGAGCAACAAAACGGCGACGGA
GCAACCGCCACAAAGCCACCACCACCAAAAAGAAAAAATCTTCAAATTCTCAGAATCCTCAATCGACAAAATCAAAGCTA
AAGTCAACGCCAATCCAGCAAACGAATCCACCAAACCGTTCTCCACTTTCCAATCGTTATCCACACACATCTGGCACGCG
GTCACACGCGCTCGCCAGCTGGCACCGCAGGACTACACTGGCGTCACCGTGGTCGCCGATTGCCGGAAGCGAGTGGATCC
TCCGATGCCCGAAAGCTACTTCGGAAACCTAATTCAGGCGATTTTCACCGTAACCGCTGCCGGACTGTTGCAAGCAAATC
CGCCGGAGTTCGCGGCGGCGTTGATCCAGAAAGCGATTGAGTCGCACGATGCGAAGGCGATTGAGGCGCGAAACAAGGAA
TGGGAGAGTAATCCGATCATATTTCAGTATAAGGATGCCGGTGTGAACTGTGTGGCGGTTGGAAGTTCCCCTAGGTTTAA
AGTGTATGATGTGGATTTCGGGTTTGGTAAACCGGAAAGTGTTCGGAGCGGGGCGAATAACCGGTTTGATGGGATGGTTT
ATTTGTATCCGGCTAAGGAAGGTGGAAGGGGGATTGATGTGGAGATTAGTTTGGAGGCAGGTGCAATGGAAAATCTTGAG
AAGGATAAGGAGTTTCTAGTAATTGAAGAGTAAATTGGAATCAAAGATTTTGATTTCATGAATAATAATAATAATAAGTT
TGTTTGGTTTGGTTTGATTATAGTTCTAAAAGTATTTGGTGTGTTGTTTTGGTTGTGTATGTAGGTTGTGTTTGCTTGTT
TGGGGATGAACTATGTTTTTTAGTTTTATATTAGTTTTAGTGTGTGGTTAAGTTTGTATTCAAATTATCTCTTCTATTAT
TTGATTTAATGTTAAGGTTTTTTTTTCCTTTTAT
>BigSet007894|Contig5130|consensus|ann
AGATCTTCGGCCCTGTTCAAAGCATCTTGAAATTCAAGGAGCTACCTGAGGTGATAAAAGGGCAAATACGACCCGATATG
GGCTTTGGCTTTGGTTTCGACTCCGGTTTGGGCTTTGGTTTTGATTTTGGCTCTTGTTTGGGCTCTGGCTTTGGTTTTGG
CTCTTGTTTGGGCTCTGGCTTTGGTTTTGGCTCTGGATTTGGTTTGGTTCTGGATTTGGTTTTTGGCTCCGGTTTGTGCT
TTGGCTCTGGCTTAACAGCAACTGGTGGATGATGGAAATGATTGTGAAATTTCTTATACCAAGGGTGGGACTTAGGGAAC
GACGGCCAAAGGGTGGCAGAAGTGCAAATTGCCGACGAGAATTTGAGTAGTCCGGTCGGTCCAAAGGTGTGTTTTTCATT
TGACTTGGACATGAAAGTGATCTTAGAGGCTTCTAACCCATTGTGAAATGCACAAGGTGCATTTACGGCGTTGTGGAGTT
GTACATAGCATTCCTCACTCAACTTTCCATCTTTCAAGATTTCTTGAGGAAGATTTAACTTGAATTGTCCTTCATCATCC
AACTTTCCAACACCTCTTGTTTGGAATTCACCATCTTCAAGCTTGCAGTCAATGGTCACTTTTAACCCTGATAATGCTTG
GCTTGTCTTGATGTTATTCTCCTTGCAATCAGCACATTCTCCAAATCCAACTACCTCCACAATATTGGCACTGCCATAAC
ACAAACTCCCATAAAAGAACAAAACCAACAAAAACCCAAGAACAAAAGTGCGCTTCATCGAGAGATGTTAAAATGAAAAT
CTTAAAATCTCAAAGAAAAGAACATAACATGAACTTGGTGTTGGAATGACTACTTGAACTAATTTCTACTTGTATATATA
TTAGTAGCGCTGATCAGTTATGGGGCTGGCTAACCTATAGGGAAGTAAATAAACCTCAATTACACCACATGTATATTCAC
TATACTTAAACATGTCATGTTAAATGCAATATCTCCACAACTAACTGAAAGTTCAATACACATTATGACCCATGTGCTAC
CCCCCGCGTACT
>BigSet005414|c18183
AGGCGAATGTAACGGATTCGCAGTTGTATGATCTGTTAATCAGGTTGGGCAGGTGGTGTCGGTTAGGGTTTGTAGGGATT
TGAGTACTCGGAGGTCGCTTGGTTATGGTTATGTTAATTACAGTAACCCTAATGATGCTGCAAGGGCTATTGACGTACTC
AATTTCACTGCGGTAAATGGAAAAGCTATTCGTATCATGTACTCTCATAGAGACCCAAGCGTTCGTAAAAGTGGAACTGC
AAATATATTCATCAAGAATTTGGATAAGTCAATTGACAACAAGGCATTACACGACACGTTTTCTAGCTTTGGTAACATAC
TCTCTTGCAAGATAGCTACAGACGGTACAGGCCAGTCAAAGGGTTACGGGTTCGTGCAGTTCGAAACTGAAGAAGCTGCA
CAAACCGCAATCGATAAGCTGAATGGTATGCTGATCAACGACAAGCAAGTTTACGTCGGACATTTTCTCCGTAAGCAAGA
ACGCGACTCGTCATTAAGCAACGCAAAGTTCAACAACGTCTACGTGAAAAATATTTCTGAATCAACCACCGACGAGGATT
TAAAAAAGATTTTCGGCGAATATGGAACCATTACAAGTGCGGTTGTTATGAGGGATGCAGATGGGAAATCGAAGTGTTTT
GGATTTGTTAACTTTGAGAATCCCGATGATGCTGCTAATGCTGTTGAAGCGTTGAATGGAAAGAAGATTGATGAAAAGGA
ATGGTACGTTGGAAAGGCGAAGAAGAAATCCGAAGAGAGCTTGAGTGAAAAGTCGGTTTGACAGACTGCTAGGAAGCTGG
TGATAATTTCAAGGTGTAATT
>BigSet007515|Contig22640|consensus|ann
GCTCTTCCGATCTACCCTTGGTATAAGAAATTTCACAATCATTTCCATCATCCACCAGTTGCTGTTAAGCCAGAGCCAAA
GCACAAACCGGAGCCAAAACCAAATCCAGAGCCAAAACCAAAGCCAGAGCCCAAACAAGAGCCAAAACCAAAGCCAGAGC
CCAAAGAAGAGCCAAAACCAAAGCCAGAGCCCAAACAAGAGCCAAAATCAAAACCAAAGCCCAAACCGGAGTCGAAACAA
AAGCCAAAGCCCAAGCCTAAGCCAGAACCAAAGCCAGAACCCAAGCCCAAGCCAAAGCCAGAACCATTTCTTAAAAAACC
ATGCCCACCATTTTCACTCCCCAAATTTCCTCCACTACCGACCCTTCCTCCAAAATGGAAACATCATCCCCTCATACCTG
GGCCACCGCACATTTAAATTTTCCCTCCAAAGCATTTTAATATTCCTTAGTCGTGGCGTGTGTAGGCATATTCAAATACC
AGTTAATCTTTCAAGAATGTAATAAAGATTTGTAAGAAGATGATGTGGGTATATGGATTGATGTATCATGATTCGCCAAT
GATGAGAGGTCGCGTTCCATTGCTTATGATTTCAATATTTGAGTGTGAATTTGATAGGGGTTTGTAGATGTTCCAGGTTT
GATTGCAACTTGAGTTGTGTTATTTGTTGTTGTATGTTCATTATTATAGTTACAATTGTCTGTACACGTTGAAATAAAGA
AGTTATTGTGGTTCTCGTAATGAAATTGAGCGTGGTATCATTAGCAAGATAAAAGGTTGCCGAGGAGTCTTTAAGTACTG
AGGAAGTGAAGAACTTGAACCTGCGCGG
>BigSet003755|Contig46171|consensus|ann
ANGTNGCAGANTACNNNNNNGGTGTTTTGTGTTCTTTTGACAAAGATGAATCCTTCTAAGGTTTCTATTCTTTTCATTTT
GGCTAATGTGATTCTGTTCACTATTGTGTCTGCAAACAAGCACCCATGCCCTCCAAAAACACCAACCACCAAGTGTCCAA
AAGATACCCTAAAGTTCGGTGTTTGTGGTGACTGGCTGGGACTAGTTCATGAGGCCATTGGAGCTCAACCGGATAGTGAA
TGTTGCTCGTTGGTGAAGGGTCTAGCCGACCTTGAAGCCGCAGCGTGCCTGTGCACAGCACTTAAGGCTAATGTGCTCGG
TGTCCTCAAGGTTAAAGTGCCTGTTGCACTTAGTTTGTTGGTCAATTCTTGTGGGAAAAAGGTTCCAGAAGGGTTTAAAT
GTGCATGACAAGTAATTGTAGCACATTTAATCTGCATTAATTTACTTTGTATTGTGGTCGTGCTAATCTTTATTTGTGTA
ATAATCAGTGATGAATCATTACCATTGTTTGTTGAATTTTGTAATGCTTTTAGTCACATGATATGTC
